# Supplementary material for: Intestinal fungi are causally implicated in microbiome assembly and immune development in mice
Source: Nat Commun. 2020 May 22;11:2577. doi: 10.1038/s41467-020-16431-1 (PMC7244730; doi:10.1038/s41467-020-16431-1)
Supplement: Supplementary file 4 — Source Data [file 41467_2020_16431_MOESM4_ESM.xlsx]

## Sheet: CFU_qPCR
Group	Fungal Plate count (CFU/ml)		16S wk 4 qPCR exp 1	16S wk 4 qPCR exp 2	16S wk 9 qPCR exp 1	16S wk 9 qPCR exp 2		18S wk 4 qPCR exp 1	18S wk 4 qPCR exp 2	18S wk 9 qPCR exp 1	18S wk 9 qPCR exp 2		Group	C.albicans qPCR exp 1	C.albicans qPCR exp 2	R.mucilaginosa qPCR exp 1	R.mucilaginosa qPCR exp 2
GF	0		0.000199129		9.52772e-05	0.00018444		0.000115601		0.000110782	4.4166e-05		Y	0.00284213	0.000748287	0	0
GF	0		2.16132e-05		0.000121922	8.6532e-05		0.000127836		0.000744871	6.8618e-05		Y	0.0244599	0.0907258	0	0
GF	0		2.17914e-05		0.000122424	0.00016816		0.000225682		0.000179555	7.9938e-05		Y	0.0442348	0.000948744	0	0
GF	0		1.88365e-05		7.58886e-05	0.00012827		0.00116935		6.82084e-05	8.9515e-06		Y	0.0697617	0.155261	0	0
GF	0		5.558e-05		0.000262666	6.8493e-05		0.00125936		0.000366175	9.5075e-06		Y	0.0132677	0.0224651	0	0
GF					0.000116239	0.00015454		0.000217963		0.000427803	1.8069e-05		Y	0.000708606	0.00198236	0	0
GF						8.4043e-05					4.1454e-05		Y	0.00908498	0.00643257	0	0
B	0		2.89516	1.34915	0.460601	4.63539		3.24e-06	2.132e-05	5.07138e-05	3.5977e-05		BY	0.00386581	0.033697	0	0
B	0		3.91021	2.28356	0.507947	4.7577		3.11173e-06	5.0414e-06	0.000291334	3.4616e-05		BY	0.00930008	0.0103863	0.00205687	0.0035492
B	0		2.95488	0.697193	0.394413	2.76883		3.15107e-06	1.1758e-06	0.000104516	0.00010973		BY	0.0095884	0.0151402	0	0.0051447
B	0		1.95733	0.944538	0.267276	3.85199		7.31146e-05	8.3639e-07	2.64332e-05	8.9392e-05		BY	0.00851542	0.00242074	0	0
B	0		0.363342	0.738897	0.2555	1.4412		2.00628e-05	2.1842e-05	5.73155e-05	1.2483e-06		BY	0.0147565	0.0155256	0.00111249	0.00138426
B	0		0.490084	0.276475	0.494926	0.321796		0.000315053	7.9041e-07	7.61068e-05	0.00902286		BY	0.0757931	0.0777732	0.0183931	0.0227027
B			0.414835		0.15984	0.624053		2.97769e-05		3.18871e-05	2.9091e-05		BY+Abx	0.00459705	0.00633356	0	0
B					0.289548	1.3124				5.82808e-05	2.4983e-05		BY+Abx	0.0301371	0.0468031	0	0
B						0.310992					5.6045e-05		BY+Abx	0.0614398	0.0786219	0.00103178	0.000880508
B						1.91395					0.00023289		BY+Abx	0.00913462	0.00919298	0	0
B											3.7366e-05		BY+Abx	0.00489783	0.00363274	0	0
BY	18160		4.39518	11.7051	0.447791	2.23262		0.0150103	0.0159694	0.000525516	3.5977e-05		BY+Afx	0.000277541	0.000483887	0.181767	0.234134
BY	32160		4.39138	1.51515	0.45904	1.32563		0.0100102	0.00352784	0.000916694	3.4616e-05		BY+Afx	0.0001328	0.000133219	0.0599051	0.0520199
BY	13760		3.12393	2.92044	0.352922	3.54504		0.00411557	0.00482056	0.000259331	0.00010973		BY+Afx	9.86401e-05	5.14827e-05	0.0406351	0.0445702
BY	13520		0.712543	0.881998	0.53655	2.36243		0.0425838	0.00148569	0.000706338	8.9392e-05		BY+Afx	0.000438124	0.000949999	0.198796	0.095793
BY	19280		0.474329	0.904934	0.396683	3.15817		0.0679134	0.00113787	0.000414804	1.2483e-06		BY+Afx	0.000101147	0.000155953	0.0406362	0.0541613
BY	25840		0.530557		0.544752	8.41115		0.0614368		0.000377408	0.00902286		BY+Afx	0.000238314	0.000278375	0.038366	0.0441524
BY	44240				0.369354	2.89666				0.000478637	2.9091e-05
BY	46160				0.420772	0.00186403				0.00115667	2.4983e-05
BY	1010				0.456011	1.85093				0.000710125	5.6045e-05
BY	13440					4.97714					0.00023289
BY	25920										3.7366e-05
BY	17120
Y	251200		0.000779942	2.674e-05	4.80842e-05	0.00011571		0.0521242	0.0001055	0.296206	0.0667462
Y	248000		0.000792557	5.8309e-05	3.40824e-05	6.2661e-05		0.212145	0.000535	0.128983	0.0179632
Y	304000		0.000835171	8.7702e-05	4.0821e-05	0.00011035		0.075401	0.00603158	0.266048	0.0448994
Y	360000		9.11511e-05	4.2252e-05	4.9569e-05	0.00015292		0.23417	0.00121966	0.967524	0.0768141
Y	148800		0.000649799	0.00021754	6.90239e-05	5.3941e-05		0.350187	0.00208792	0.393022	0.00953004
Y	145600			3.259e-05	0.000477473	0.0001174			0.00027929	0.504188	0.0475259
Y	238400			6.4744e-05	7.17819e-05	5.0823e-05			0.00061762	0.525673	0.0312234
Y	177600			5.8531e-05	7.01316e-05	3.5715e-05			0.00094029	0.359447	0.0121568
Y						0.00011422					0.00244702
Y						0.00012149					0.00446763
Y						7.8973e-05

## Sheet: motility_and_barrier_experiment
Group	Sex	Sharkey Lab Mouse Number	Mouse Number from Erik	Body Weight (g)	Small Intestinal length (cm)	Evans Blue Front (cm)	Small Intestinal Transit (%)	Colon Bead Propulsion (s)	Colon Length (cm)	Spleen Wt (mg)	Caecal Full Wt (mg)	Caecal Empty Weight (mg)	Caecal Contents Weight (mg)	FSA (mg/ml serum)	Erik's Tube Numbering	Pellet Number	Total Pellet Wet Weight (g)	Pellet Dry Weight (g)	Pellet Wet/Dry Ratio	Mean Pellet Wet Wt (mg)
B	F	2	01-1288-0	25.2	43	20	46.5116		7.5	94	1644	241	1403	1.529	Blue 1	2	0.0864	0.0332	2.60241	43.2
B	F	7	01-1288-R	24.8	44	23	52.2727		7.5	92	1323	252	1071	0.846	Blue 4	2	0.0976	0.0364	2.68132	48.8
B	F	10	01-1371-0	24.6	40	20	50		6	87	1205	194	1011	0.476	Blue 7	2	0.0705	0.0265	2.66038	35.3
B	F	16	01-1371-R	25.8	42	18.5	44.0476		7.5	93		232		0.195	Blue 2	1	0.0393	0.0142	2.76761	39.3
B	F	20	01-229-RL	24.7	40	16	40		7.5	75	1190	212	978	1.446	Blue 5	2	0.0318	0.0102	3.11765	15.9
B	F	21	01-229-L	27.4	45.5			118	7	115	1810	285	1525		Blue 11	2	0.0943	0.0349	2.70201	47.2
B	F	25	01-229-0	24.8	39			120	7	92	1002	365	637		Blue 3	3	0.1081	0.0411	2.63017	36
B	F	29	01-229-R	24.5	39			115	6.5	88	1220	431	789		Blue 10	2	0.0547	0.023	2.37826	27.3
B	F	33	01-229-RRL	26.9	44.5			125	7.5	104	1255	456	799		Blue 8	2	0.1315	0.0494	2.66194	65.8
B	F	37	01-229-RLL	24	42			164	7	108	1284	457	827		Blue 9	2	0.0637	0.0246	2.58943	31.9
Y	F	4	02-1673-RL	26.3	46	22	47.8261		7	100	leaked, no sample	283		2.492	Black 12	2	0.0903	0.0226	3.99558	45.2
Y	F	5	02-1673-R	21.9	41	28	68.2927		7.5	75				1.909	Black 11	2	0.0769	0.0235	3.27234	38.5
Y	F	9	02-1673-LL	23.8	47	18	38.2979		5.5	78	1919	259	1660	3.289	Black 6	2	0.0395	0.0109	3.62385	19.8
Y	F	12	02-1673-L	23.5	43	18	41.8605		6.5	84	2591	228	2363	0.334	Black 8	2	0.037	0.0127	2.91339	18.5
Y	F	18	02-1673-0	23.3	45	28	62.2222		6.5	81	2856	272	2584	1.982	Black 2	2	0.1468	0.0358	4.10056	73.4
Y	F	22	02-1673-RR	25.3	43.5			98	6.5	106	2927	266	2661		Black 10	1	0.0404	0.0119	3.39496	40.4
Y	F	26	02-644-0	26.5	43.5			183	7.5	99	2697	487	2210		none
Y	F	30	02-1634-R	27.7	51.5			105	7.5	109	3934	738	3196		none
Y	F	34	02-1668-0	25.4	45			144	7	105	2169	428	1741		none
Y	F	38	02-1629-R	22.2	39			114	6.5	110	2293	416	1877		none
BY	F	6	03-1728-0	22.2	43	18	41.8605		7	88		223		2.025	Red 10	2	0.0836	0.0311	2.6881	41.8
BY	F	8	03-1728-RL	15.6	39.5				5.5	39	1257	202	1055	5.868	Red 7	2	0.0901	0.0367	2.45504	45.1	excluded (sick)
BY	F	14	03-1728-L	23.3	39	22.5	57.6923		6.5	105	951	220	731	1.492	Red 12	3	0.1084	0.0387	2.80103	36.1
BY	F	15	03-1728-LL	22.7	41	31	75.6098		7	84	1017	200	817	0.077	Red 11	2	0.0705	0.0295	2.38983	35.3
BY	F	17	03-1728-RR	19.3	38	21.5	56.5789		6	78	908	165	743	0.693	Red 3	2	0.0603	0.023	2.62174	30.2
BY	F	23	03-1728-R	19.5	40.5			105	6	86	636	183	453		Red 5	2	0.0885	0.0383	2.3107	44.3
BY	F	27	03-1227-R(1)	20.9	39			148	7	82	618	250	368		none
BY	F	31	03-1227-R(2)	23	39			309	6.5	100	1108	419	689		none
BY	F	35	03-1227-R(3)	24.7	39			132	7	107	1359	390	969		none
BY	F	39	03-1227-0	23.3	41.5			122	7.5	105	1126	366	760		none
GF	F	1	04-1206-0	25.3	44.5	15	33.7079		8	97	2544	242	2302	1.268	Green 11	2	0.0569	0.0167	3.40719	28.5
GF	F	3	04-1206-R	22.7	40	15	37.5		7	78	2058	191	2302	3.919	Green 2	2	0.0423	0.0124	3.41129	21.2
GF	F	11	04-180-0	27.8	49	23	46.9388		7	88	2990	250	2740	0.746	Green 5	2	0.0729	0.0226	3.22566	36.5
GF	F	13	04-180-R	28.9	49.5	23	46.4646		8	101	2893	208	2685	1.183	Green 12
GF	F	19	04-290-R	22.7	44	18.5	42.0455		8	66	2210	170	2040	1.912	Green 7	2	0.0979	0.0301	3.25249	48.9
GF	F	24	04-290-0	26.9	46			83	7	99	3032	352	2680		Green 3	2	0.0936	0.0299	3.13043	46.8
GF	F	28	04-1396-0	26.8	47			190	7.5	99	2819	441	2378		Green 4	2	0.041	0.0124	3.30645	20.5
GF	F	32	04-1396-R	26.3	47			509	7	100	2957	493	2464		none
GF	F	36	04-1287-R	24.9	42			131	7	82	2984	437	2547		Green 1	2	0.0916	0.0249	3.67871	45.8
GF	F	40	04-1287-0	29	45.5			109	7	96	1962	425	1537		none

## Sheet: TER_Isc_colon
				Proximal colon																	Distal colon
Group	Sex	Sharkey Lab Mouse Number	Slot	Isc	Isc Mean	TER	TER Mean	Isc Veratridine	Isc Veratridine	ΔIsc Veratridine	ΔIsc Veratridine Mean	Isc Carbachol	Isc Carbachol	ΔIsc Carbachol	ΔIsc Carbachol Mean		Group	Sex	Sharkey Lab Mouse Number	Slot	Isc	Isc Mean	TER	TER Mean	Isc Veratridine	Isc Veratridine	ΔIsc Veratridine	ΔIsc Veratridine Mean	Isc Carbachol	Isc Carbachol	ΔIsc Carbachol	ΔIsc Carbachol Mean
								before	after			before	after
GF	F	1	1	171	102.3	32.9	42.5	165	186	21	10.75	122	221	99	49.75		GF	F	1	3	84.8	26.5	38	39.45	88.4	165	76.6	75.3	159	237	78	40.9
GF	F		2	33.6		52.1		33.2	33.7	0.5		29.1	29.6	0.5			GF	F		4	-14.6		40.9		-23	-97	74		-97.2	-101	3.8		inverted
B	F	2	5	167	133.5	28.3	37	156	159	3	1.75	130	156	26	21.6		B	F	2	7		37.4		33				17				33
B	F		6	100		45.7		92.4	92.9	0.5		66.5	83.7	17.2			B	F		8	128		33		119	136	17		124	157	33
GF	F	3	1	127	108	41.5	50.7	122	122	0	-2.1	105	123	18	15.3		GF	F	3	3	99.3	156.65	38	46	94.7	111	16.3	4.15	77.9	111	33.1	27.55
GF	F		2	89		59.9		89	84.8	-4.2		75.1	87.7	12.6			GF	F		4	214		54		211	203	-8		175	197	22
Y	F	4	5	151	130	38.1	55.8	151	143	-8	-7	115	144	29	23.4		Y	F	4	7	87.2	118.6	43.4	50.5	84	94.4	10.4	36.7	66	91.4	25.4	42.2
Y	F		6	109		73.5		109	103	-6		83.2	101	17.8			Y	F		8	150		57.6		144	207	63		198	257	59
Y	F	5	1	119	75.75	31	41.8	114	121	7	2.6	88.6	122	33.4	17.05		Y	F	5	3	105	169	29.6	33.15	97.5	115	17.5	38.75	83	132	49	58
Y	F		2	32.5		52.6		31.5	29.7	-1.8		29.7	30.4	0.7			Y	F		4	233		36.7		227	287	60		271	338	67
BY	F	6	5	39.3	42.7	43.8	46.85	39	37	-2	-1.75	30.6	34.1	3.5	1.4		BY	F	6	7	99.2	103.6	57	60.35	101	117	16	12	98.6	114	15.4	28.7
BY	F		6	46.1		49.9		45.5	44	-1.5		31.6	30.9	-0.7			BY	F		8	108		63.7		109	117	8		116	158	42
B	F	7	1	129	91.2	24.9	35.75	110	125	15	5.8	104	139	35	24.75		B	F	7	3	94.6	87.55	62	52.7	94.5	216	121.5	64.65	212	298	86	50.8
B	F		2	53.4		46.6		53	49.6	-3.4		41	55.5	14.5			B	F		4	80.5		43.4		77.1	84.9	7.8		67.8	83.4	15.6
BY	F	8	5	129	124	6.5	25.55	117	136	19	24.5	122	161	39	33	Excluded (sick)	BY	F	8	7	43.9	88.95	59.1	50.2	43.6	37.9	-5.7	21.65	34.5	33.7	-0.8	17.6	Excluded (sick)
BY	F		6	119		44.6		118	148	30		144	171	27			BY	F		8	134		41.3		134	183	49		146	182	36
Y	F	9	1	231	163.75	27.1	47.25	208	228	20	7.7	166	255	89	59.85		Y	F	9	3	74.2	72	36.4	37.3	70.5	117	46.5	33.45	112	150	38	21.9
Y	F		2	96.5		67.4		95.9	91.3	-4.6		93.3	124	30.7			Y	F		4	69.8		38.2		63.6	84	20.4		62.6	68.4	5.8
B	F	10	5	185	124.45	48.8	55.4	175	184	9	2.3	151	210	59	31.35		B	F	10	7	99.5	99.5	45.6	45.6	97.7	110	12.3	15.4	97	104	7	12.8
B	F		6	63.9		62		63.3	58.9	-4.4		51.7	55.4	3.7			B	F		8					39.4	57.9	18.5		47.7	66.3	18.6
GF	F	11	1	92.5	104.75	13.1	32	86.1	96.3	10.2	5.6	77.9	100	22.1	20.55		GF	F	11	3	58.2	59.15	41	46.2	51.7	65	13.3	2.7	63.8	90.9	27.1	15.5
GF	F		2	117		50.9		108	109	1		97	116	19			GF	F		4	60.1		51.4		59.6	51.7	-7.9		45.3	49.2	3.9
Y	F	12	5	77.7	85.85	43.6	46.25	77.5	73.6	-3.9	1	69.6	84.2	14.6	12		Y	F	12	7	316	316	52.1	52.1	312	359	47	41	350	368	18	34
Y	F		6	94		48.9		91.6	97.5	5.9		83.7	93.1	9.4			Y	F		8					-378	-343	35		-346	-296	50
GF	F	13	1	94.4	80	22.5	40.5	89.2	98.7	9.5	2.55	76.6	97.2	20.6	19.3		GF	F	13	3	102	215.5	34.2	32	95.7	112	16.3	48.65	91	136	45	75.5
GF	F		2	65.6		58.5		65.4	61	-4.4		49	67	18			GF	F		4	329		29.8		330	411	81		391	497	106
BY	F	14	5	64.1	62.8	34.5	49.6	64	56	-8	-5.95	55	70	15	2		BY	F	14	7	122	122	54.5	54.5	121	117	-4	-4	112	130	18	18
BY	F		6	61.5		64.7		61	57.1	-3.9		52	41	-11			BY	F		8
BY	F	15	1	80.4	73.85	15.6	39.35	77	88.8	11.8	4.55	71.9	103	31.1	21.7		BY	F	15	3	236	186.5	49.9	47.2	227	223	-4	6.5	193	205	12	23
BY	F		2	67.3		63.1		67.7	65	-2.7		64	76.3	12.3			BY	F		4	137		44.5		126	143	17		124	158	34
B	F	16	5	90.6	82.4	38.9	49.9	86	90.1	4.1	-0.7	100	116	16	8.6		B	F	16	7	119	178	48.1	48.35	109	113	4	-1	90.4	96.4	6	23
B	F		6	74.2		60.9		73.5	68	-5.5		51.5	52.7	1.2			B	F		8	237		48.6		227	221	-6		189	229	40
BY	F	17	1	159	114.4	22.9	33.2	135	161	26	13.45	124	175	51	30		BY	F	17	3	185	148	56.1	41.4	183	235	52	59	212	264	52	55.5
BY	F		2	69.8		43.5		68	68.9	0.9		67.9	76.9	9			BY	F		4	111		26.7		108	174	66		142	201	59
Y	F	18	5	101	92.4	32	39.1	95.3	97.2	1.9	3.25	83.5	106	22.5	16.1		Y	F	18	7	71.9	71.9	36.9	36.9	71	90.4	19.4	19.4	73.4	91.3	17.9	17.9
Y	F		6	83.8		46.2		80.4	85	4.6		79.1	88.8	9.7			Y	F		8
GF	F	19	1	171	129.3	40	46	150	169	19	19	132	209	77	45.05		GF	F	19	3	136	101.25	35.2	42.45	122	149	27	62.25	139	178	39	56.5
GF	F		2	87.6		52						88.9	102	13.1			GF	F		4	66.5		49.7		63.5	161	97.5		135	209	74
B	F	20	5	111	137	45.6	50.45	111	109	-2	-2	103	125	22	18		B	F	20	7	227	167.5	53.2	49.8	213	248	35	35	219	300	81	47.5
B	F		6	163		55.3						158	172	14			B	F		8	108		46.4						91	105	14

## Sheet: TER_Isc_ileum
				Ileum
Group	Sex	Sharkey Lab Mouse Number	Slot	Isc	Isc Mean	TER	TER Mean	Isc Veratridine	Isc Veratridine	ΔIsc Veratridine	ΔIsc Veratridine Mean	Isc Carbachol	Isc Carbachol	ΔIsc Carbachol	ΔIsc Carbachol Mean
								before	after			before	after
B	F	21	1	350	236.5	21.2	32.55	334	443	109	57.5	383	444	61	60.4
B	F		2	123		43.9		117	123	6		99.2	159	59.8
Y	F	22	3	55.1	59.4	42.2	42.65	51.5	61.5	10	18.15	58.2	110	51.8	31.6
Y	F		4	63.7		43.1		63.7	90	26.3		51.8	63.2	11.4
BY	F	23	5	74.4	75.45	33.7	33.6	56.9	61	4.1	8.45	5.3	154	148.7	122.9
BY	F		6	76.5		33.5		69.6	82.4	12.8		59.9	157	97.1
GF	F	24	7	78.2	70.9	42	40.85	72.6	100	27.4	15.15	67	193	126	109.95
GF	F		8	63.6		39.7		53.9	56.8	2.9		44.1	138	93.9
B	F	25	1	127	128.5	43.7	39.9	125	146	21	30.5	103	177	74	83
B	F		2	130		36.1		124	164	40		131	223	92
Y	F	26	3	72.9	59.35	47.2	47.5	69.7	83.7	14	9.75	46.5	118	71.5	73.55
Y	F		4	45.8		47.8		43.5	49	5.5		28.4	104	75.6
BY	F	27	5	87.5	82.55	32.6	32.85	88.7	129	40.3	52.75	65.7	126	60.3	76.8
BY	F		6	77.6		33.1		74.8	140	65.2		68.7	162	93.3
GF	F	28	7	62.1	66.85	38.2	47.25	57.8	69.3	11.5	12.25	48.3	135	86.7	90.1
GF	F		8	71.6		56.3		56	69	13		42.5	136	93.5
B	F	29	1	80.4	92.7	23.9	27.55	77.2	177	99.8	56	115	221	106	82.3
B	F		2	105		31.2		92.8	105	12.2		87.4	146	58.6
Y	F	30	3	39.6	55.35	43.5	41	27.5	34.1	6.6	15.05	26.6	111	84.4	75.7
Y	F		4	71.1		38.5		65	88.5	23.5		52	119	67
BY	F	31	5	132	100.65	28.7	30.75	130	140	10	47.5	111	172	61	66
BY	F		6	69.3		32.8		65	150	85		79	150	71
GF	F	32	7	70.6	66.85	40.1	37	67	76.3	9.3	7.35	53.5	145	91.5	73.75
GF	F		8	63.1		33.9		51.6	57	5.4		45	101	56
B	F	33	1	159	144.5	30.8	35.3	148	172	24	31.5	127	146	19	42.5
B	F		2	130		39.8		129	168	39		120	186	66
Y	F	34	3	54	63.6	16.5	24.4	51.5	57.5	6	15.95	49.5	97.8	48.3	56.45
Y	F		4	73.2		32.3		69.5	95.4	25.9		54.4	119	64.6
BY	F	35	5	79.7	88.6	34.7	37.5	77	103	26	21.5	54.6	79.3	24.7	53.85
BY	F		6	97.5		40.3		93	110	17		87	170	83
GF	F	36	7	85.7	77.1	41.5	38.55	68.4	79.8	11.4	9.15	58.8	145	86.2	89.25
GF	F		8	68.5		35.6		63.8	70.7	6.9		50.7	143	92.3
B	F	37	1	115	101.7	32.5	27.95	107	149	42	26.1	95.3	160	64.7	50.2
B	F		2	88.4		23.4		79	89.2	10.2		78.3	114	35.7
Y	F	38	3	82.4	68.95	44.3	44.9	67.3	83.1	15.8	10.4	59.2	163	103.8	85.65
Y	F		4	55.5		45.5		49.6	54.6	5		41.5	109	67.5
BY	F	39	5	136	160	28.7	32.25	124	158	34	28	123	189	66	67
BY	F		6	184		35.8		184	206	22		192	260	68
GF	F	40	7	91.4	69.1	30.8	23.95	85.5	99.1	13.6	8.45	77.3	124	46.7	32.25
GF	F		8	46.8		17.1		41.6	44.9	3.3		45.9	63.7	17.8

## Sheet: DSS_data
				cytokine_MSD															Lcn-2_ELISA				Hemocult				Disease_assessment				colon_hystopathology
Group	Sample	Sex	Total protein (Bradford)	GM-CSF (pg/mg)	IFN-g (pg/mg)	IL-10 (pg/mg)	IL-13 (pg/mg)	IL-17F (pg/mg)	IL-2 (pg/mg)	IL-4 (pg/mg)	IL-6 (pg/mg)	IL-9 (pg/mg)	TNF-a (pg/mg)	IL-17A (pg/mg)	IL-17E/IL-25 (pg/mg)	IL-21 (pg/mg)	IL-22 (pg/mg)		Lcn-2 (day 0)	Lcn-2 (day 4)	Lcn-2 (day 5)		Hemocult (day 3)	Hemocult (day 4)	Hemocult (day 5)		% Body weight change	colon length (cm)	spleen weight (mg)		Crypt Damage	Crypt Abcess	Goblet cell depletion	Inflammation	Total Score
B	B1	F	0.0270307	134.481	11.5204	124.816	250.809	566.018	10.5479	20.8248	27585.4	0	4322.45	37.6992	0	0	184.344		342.459	3915.19	19490		negative	positive	positive		-17.301	7.9	107.4		6	0	2	9	17
B	B2	F	0.0373646	78.6364	6.14026	92.5087	0	0	12.5154	10.5283	13513.6	25.8291	1293.41	33.0563	0	0	82.9501		227.523	5783.12	30139.8		negative	positive	positive		-6.62536	6.6	96.1		6	0	2	9	17
B	B3	M	0.0293474	35.8829	2.0879	43.2679	0	0	9.94516	6.03627	8996.63	10.8402	790.67	4.13059	0	0	5.82923		96.4552	1120.97	11647.8		negative	negative	positive		-11.7848	6.3	84.5		6	0	0	9	15
B	B4	M	0.0376012	86.1693	7.91899	95.0122	0	0	5.02943	2.50555	9627.64	0	1297.98	27.8676	0	0	11.7073		348.66	2330.33	23146.3		negative	positive	positive		-7.61905	6.7	84.9		6	0	2	9	17
B	B5	M	0.0275191	98.8853	6.80833	43.7136	0	930.558	9.40155	3.67094	21308.9	15.1351	1340.73	24.3536	0	0	14.0452		448.815	34990.7	20984.4		negative	positive	positive		-2.96329	5.7	93.6		6	1	2	9	18
B	B6	M	0.0412159	97.183	11.5168	87.0819	0	0	8.32575	3.15763	15553.4	18.5077	2166.31	55.3719	0	0	95.2736		546.719	4295.57	80556.3		negative	positive	positive		-10.4588	6.5	78.6		6	1	0	6	13
B	B7	M	0.0284665	92.9777	9.63548	73.4259	239.667	1307.98	9.08627	13.1053	7487.09	0	1118.24	5.79083	4.96493	0	5.83022		171.929	46010.5	232008.261576827*	excluded (outside st curve)	negative	positive	positive		-21.1978	6.2	114		9	1	2	12	24
B	B8	M																	243.088	28964.7	229927.84602573*	excluded (outside st curve)	positive	positive	positive		-17.6742	6.2	91.2		4	0	3	9	16
Y	Y1	F	0.0355529	44.6084	4.17643	114.455	135.955	1531.43	37.3092	18.8899	1555.93	60.2038	439.035	20.4011	2.00742	0	0		128.751	870.378	307.295		negative	negative	negative		-9.34627	7.1	84.3		9	0	2	9	20
Y	Y2	F	0.0317629	20.9169	1.22756	40.528	249.392	0	19.2999	14.1623	609.431	0	336.741	13.5295	0	0	0		74.509	353.555	180.755		negative	negative	positive		3.46985	6.6	82.4		6	0	3	6	15
Y	Y3	M	0.0326286	19.0755	0.650011	46.0191	0	0	7.43396	0	323.879	0	269.142	15.2661	0	0	0		121.365	124.809	327.966		negative	negative	positive		-8.79408	9.5	86.9		9	1	2	12	24
Y	Y4	M	0.0363139	16.4283	0	16.7993	0	0	7.84	6.36529	1263.82	29.2337	212.718	9.55061	0	0	0		961.111	773.958	494.855		negative	negative	positive		-14.8502	7	108		9	0	3	9	21
Y	Y5	F	0.0388302	25.4358	3.82492	53.8806	0	0	25.2514	7.05405	946.41	0	398.49	15.5689	0	0	0		15917	114.667	185.09		negative	negative	negative		-7.4564	7.8	77.9		3	0	0	6	9
Y	Y6	F	0.0341129	29.3303	3.65557	38.2117	96.9779	156.985	21.7627	8.75451	792.232	47.8443	326.715	13.5995	8.49311	0	0		50.8645	129.177	436.313		negative	negative	positive		-7.28395	6.7	85.5		9	0	0	9	18
Y	Y7	F	0.0300358	27.9527	3.26431	45.5677	0	0	8.39097	7.03694	1297.99	0	267.683	5.57648	0	0	0		124.869	148.7	290.777		negative	negative	positive		-2.64026	6.5	66.1		6	0	0	9	15
Y	Y8	F	0.0330123	33.9772	6.61755	72.9811	294.847	1635.35	26.4479	17.5311	389.118	55.4165	381.548	15.4073	7.22864	0	0		68.3807	134.642	277.544		negative	negative	negative		-9.75467	6.9	68.6		9	1	2	9	21
Y	Y9	M	0.028581	23.2834	3.52381	87.2224	291.047	935.697	29.4632	7.54896	486.504	24.2904	260.137	11.4898	0	0	0		124.687	148.7	202.463		negative	negative	negative		-7.38786	6.3	75.6		4	1	0	6	11
Y	Y10	M																	174.516	8904.87	272.765		negative	negative	negative		-11.1697	7.3	68.8		6	1	0	9	16
Y	Y11	M																	66.6507	1310.23	695.973		negative	negative	positive		-9.50392	7.6	71.3		6	0	0	6	12
BY	BY1	M	0.030421	74.4384	5.7481	75.2828	162.72	871.036	0	11.4475	8472.92	0	1388.98	36.5122	0	0	0		190.997	20910.9	101917		negative	positive	postive		-15.1926	7.5	101.3		9	0	3	9	21
BY	BY2	M	0.0223839	42.7826	0	120.941	0	0	18.0056	0	1709.32	0	720.377	47.1058	0	0	0		630.431	75031.9	89781.9		negative	positive	postive		-12.8114	7.4	82.2		6	0	2	6	14
BY	BY3	M	0.0232459	76.3575	4.86317	76.1897	0	825.832	23.7199	16.2428	8308.46	0	1053.71	104.13	0	0	0		497.081	120780	219107.020631862*	excluded (outside st curve)	negative	positive	postive		-28.4294	6.5	89.7		4	0	3	6	13
BY	BY4	M	0.044371	18.123	0	39.0151	0	0	0	0	223.648	0	325.343	12.2628	0	0	0		177.722	71212.3	40280.2		negative	positive	postive		-11.4516	6.5			9	0	0	12	21
BY	BY5	M	0.0417283	9.54151	0	0	0	0	0	2.10032	169.098	0	212.308	6.06942	0	0	0		927.173	40469.7	6858.29		negative	positive	postive		-9.64912	6.7	77.6		9	0	2	12	23
BY	BY6	M	0.0231317	54.5548	4.62446	107.658	0	0	0	9.99272	18335.2	22.2637	1011.98	52.8866	0	0	0		1134.53	18879.3	161295		negative	positive	postive		-10.0087	6.9	94		6	0	2	12	20
BY	BY7	F	0.0339019	28.5955	0	72.0196	109.606	1081.4	6.78445	7.94665	2424.44	30.6254	588.073	11.434	0	0	0		3629.75	12826.3	5289.43		negative	positive	postive		-4.45205	6.7	105.6		2	0	2	6	10
BY	BY8	F	0.0264171	38.4837	0	106.962	0	603.259	23.9162	7.22031	15308.2	0	630.801	29.4432	0	0	71.7681		828.119	6227.12	120438		negative	positive	postive		-16.7859	7.1	107.8		6	0	2	12	20
BY	BY9	F	0.0344527	163.488	4.05588	85.8283	196.763	0	17.0717	13.5814	21174.5	0	1234.66	45.155	0	0	0		821.692	28484	91508.7		negative	positive	postive		-21.8815	6.8	129.7		6	0	2	8	16
BY	BY10	F																	644.12	7360.26	221318.147578839*	excluded (outside st curve)	negative	positive	postive		-15.2733	7.2	106.6		9	1	1	12	23
BY	BY11	F																	296.952	133969			negative	positive	postive		-24.2424	5.4	116.2		4	0	2	6	12
Naive	BY12naive	M	0.0391994	6.07001	0	65.7155	122.574	473.67	10.7573	2.40751	92.8312	61.4141	115.845	8.10831	0	0	0		654.813	6219.16	224.786		negative	negative	postive		3.51873	6.8	67.2		0	0	0	0	0
Naive	BY13naive	M	0.0379147	5.18696	0	69.7009	154.581	500.435	0	5.44497	50.6521	0	125.213	9.28643	0	0	0		9308.98	614.863	301.169		negative	negative	postive		-12.6834	7.3	63.1		0	0	0	0	0
Naive	BY14naive	M	0.0453967	4.33317	0	45.7158	0	0	0	3.65506	19.594	14.2801	113.935	5.05626	0	0	0		42763	1184.64	114.705		negative	negative	postive		-3.01994	7.3	62		0	0	0	3	3
Naive	BY15naive	M	0.0370168	4.51752	0	41.1343	0	0	6.80664	5.21529	0	47.6337	131.45	7.26965	0	0	0		2596.75	1707.16	162.625		negative	negative	postive		-6.42823	7.7	71.7		0	0	0	3	3
Naive	BY16naive	M	0.0388389	4.86836	0	87.2383	0	0	2.95305	4.09874	0	0	126.864	4.72043	0	0	0		2847.84	911.805	187.004		negative	negative	postive		-3.63636	7.2	63.4		0	0	2	0	2
Naive	BY17naive	F	0.0382001	7.39302	0	60.0138	176.083	0	7.57556	5.57869	47.5956	60.6528	114.732	7.35465	0	0	0		244.871	2347.51	145.532		negative	negative	postive		-2.71703	7.5	68.2		0	0	0	3	3
Naive	BY18naive	F	0.03662	5.66826	0	57.9663	153.094	557.445	11.5338	4.53259	98.6832	43.2619	158.427	5.36721	0	0	0		146.657	3890.41	214.517		negative	negative	postive		-7.37483	7	62.4		6	0	0	9	15
GF1	GF1	F	0.0376788	28.0908	0	43.95	169.456	983.502	20.1943	13.4388	608.325	0	236.496	1.49088	0	0	0		79.2166	112.351	724.48		negative	negative	postive		-6.53595	6.5	93.3		6	0	0	9	15
GF2	GF2	F	0.0396197	13.0448	0	38.8625	0	404.71	4.23801	5.60762	104.2	0	96.8228	1.28671	0	0	0		54.6004	371.733	130.202		negative	positive	postive		-16.0612	6	78.6		4	0	0	12	16
GF3	GF3	F	0.0346904	32.2718	3.58925	28.6864	260.078	726.073	16.8237	9.58373	4788.01	0	203.46	0.394871	0	0	0		196.426	161.23	533.471		negative	positive	postive		4.12869	6.6	78.6		9	0	0	9	18
GF4	GF4	F	0.0360249	20.2635	2.51388	55.6424	133.329	872.096	11.7343	5.41732	2040.7	23.3696	180.131	1.0821	0	0	0		85.0938	180.339	248.446		negative	positive	postive		-11.2554	6	80.4		6	1	0	8	15
GF5	GF5	F	0.0359195	28.4223	1.09434	63.3503	246.875	1219.91	19.783	13.405	5341.96	0	299.205	1.67801	0	0	0		43.4903	194.82	613.762		negative	positive	postive		-7.48538	6.3	71.8		0	0	0	9	9
GF6	GF6	F	0.0344296	34.5385	4.02281	95.1018	170.043	1127.29	35.4165	12.7377	1227.35	0	324.198	0.319908	0	0	0		48.4571	293.634	274.633		negative	positive	postive		-13.7846	6.9	88.2		9	1	0	12	22
GF7	GF7	F	0.0333935	28.7731	0	54.6033	196.882	1661.26	7.94559	11.1752	1036.49	15.9389	254.593	0	0	0	0		62.5705	173.11	1033.1		negative	positive	postive		-10.6195	6.9	99.5		9	0	1	12	22
GF8	GF8	M	0.028735	31.0484	5.0365	107.544	354.678	1636.38	39.2559	13.4547	1635.33	0	259.181	0	10.4681	0	0		85.9478	222.535	557.075		negative	positive	postive		-9.5259	7	80		6	0	1	12	19

## Sheet: 16S_merged_asv
Taxonomy	Group	Treatment	Collection_week	Akermansia_merged	Acutalibacter_merged	Bacteroides_merged	Bifidobacterium_merged	Blautia_merged	Clostrdium_innocuum_merged	Clostridium_NA_merged	Enterococcus_merged	Flavonibacter_merged	Lactobacillus_merged	Muribaculum_merged	Turicimonas_merged
S007I-0276	B+Y	A	wk4	0.346251	0	0	0	0.354789	0.0104024	0.0975262	0.00498266	0.000611906	0	0.13864	0.0464466
S007I-0277	B+Y	A	wk4	0.302771	0	0	0	0.394459	0.00720692	0.165199	0.00360346	0	0.000320308	0.10442	0.0220211
S007I-0278	B+Y	A	wk4	0.253965	0	0	0	0.290062	0.00799036	0.214013	0.00248946	0.00112427	0	0.186991	0.0433648
S007I-0279	B+Y	A	wk4	0.29105	0.00391707	0	0	0.265688	0.0105246	0.193875	0.00332357	0.00360054	0	0.164913	0.0631083
S007I-0280	B+Y	A	wk4	0.357173	0	0.000198	0	0.351272	0.01307	0.152	0.00586	0.000346	0.000222	0.0991742	0.0215
S007I-0281	B+Y	A	wk4	0.394912	0	0	0	0.498532	0.0120667	0.0177488	0.00772521	0.000255379	0.000351146	0.065792	0.00245802
S007I-0282	B+Y+ABX	B	wk4	0.410287	0	0	0	0.406922	0.00943007	0.0340371	0.0636291	0	0.000317511	0.0474996	0.0278774
S007I-0283	B+Y+ABX	B	wk4	0.434675	0	0	0	0.367072	0.00993857	0.0288495	0.0448616	0.000724688	0.000172545	0.0882394	0.0254676
S007I-0284	B+Y+ABX	B	wk4	0.315808	0	0	0	0.271996	0.0111522	0.050776	0.0155463	0.00200432	0.0702539	0.180286	0.082177
S007I-0285	B+Y+ABX	B	wk4	0.427243	0	7.3e-05	0	0.315	0.00331	0.0254	0.0156	0.000268	0.0338	0.132	0.0471
S007I-0286	B+Y+ABX	B	wk4	0.392322	0	0	0	0.298375	0.00870322	0.0715115	0.0207427	0.00348129	0.00705928	0.146843	0.0509622
S007I-0287	B+Y+AFX	C	wk4	0.352058	0	0	0	0.342368	0.00636567	0.0332283	0.00645317	0.00190314	0.0415846	0.158726	0.0573129
S007I-0288	B+Y+AFX	C	wk4	0.339184	0	0	0	0.341934	0.00465116	0.0375311	0.00459266	0.00102384	0.0700015	0.155595	0.0454878
S007I-0289	B+Y+AFX	C	wk4	0.196928	0	0	0	0.313245	0.00413191	0.158026	0.00639276	0.00128635	0.0733999	0.176113	0.0704763
S007I-0290	B+Y+AFX	C	wk4	0.336752	0	0	0	0.405305	0.00497512	0.0207246	0.0235632	0.000640967	0.0783506	0.11107	0.0186186
S007I-0291	B+Y+AFX	C	wk4	0.333466	0	0	0	0.401668	0.00440481	0.0142615	0.0648085	0	0.0779146	0.096978	0.0064989
S007I-0292	B+Y+AFX	C	wk4	0.20953	0	0	0	0.325044	0.0054281	0.172576	0.0069255	0.000962618	0.0568212	0.162709	0.0600032
S0080-0001	B	D	wk4	0.352778	0	0	0.000634613	0.286895	0.00694734	0.0523222	0.000634613	0.00140283	0.0769218	0.138463	0.0830007
S0080-0002	B	D	wk4	0.396351	0	0	0.003	0.339187	0.00852	0.0424	0.00096	0.000539	0.094641	0.0781703	0.0358
S0080-0003	B	D	wk4	0.488277	0	0	0.0616732	0.299233	0.0031072	0.0319665	0.000706181	0.00174191	0.111176	0.000258933	0.00185961
S0080-0004	B	D	wk4	0.350145	0	0	0.000526915	0.265396	0.00760865	0.074569	0.00286642	0.00389917	0.0182523	0.179889	0.0968469
S0080-0005	B	D	wk4	0.379998	0	0	0.0300053	0.390126	0.0111926	0.0238674	0.00041806	0.000399058	0.0293972	0.0837071	0.0507373
S0080-0006	B	D	wk4	0.28729	0	0	0.000956537	0.383781	0.00687511	0.092276	0.00032881	0.00310875	0.0396066	0.120912	0.0648652
S007I-0304	B+Y	A	wk9	0.280645	0.000932976	0	0	0.240016	0.0067716	0.0845096	0.0414723	0.00439402	0.0604629	0.191561	0.0892347
S007I-0305	B+Y	A	wk9	0.308559	0.0040952	0	0	0.228439	0.00632527	0.116855	0.0298423	0.00385192	0.0647529	0.159105	0.0776872
S007I-0306	B+Y	A	wk9	0.341941	0.000171005	0	0	0.282602	0.007832	0.111427	0.0446664	0.00205205	0.0327645	0.136838	0.0397072
S007I-0307	B+Y	A	wk9	0.335349	0.000503871	0	0	0.254455	0.0173148	0.061289	0.0651367	0.00265677	0.0285832	0.163987	0.0707251
S007I-0308	B+Y	A	wk9	0.292519	0	0	0	0.19176	0.0113498	0.19464	0.0362176	0.00304919	0.0148733	0.171195	0.0843949
S007I-0309	B+Y	A	wk9	0.323542	0.000963795	0	0	0.201852	0.0114817	0.133213	0.0402699	0.00259806	0.0260644	0.177003	0.0830121
S007I-0310	B+Y	A	wk9	0.357317	0.00168879	0	0	0.241261	0.00596968	0.0553374	0.0422198	0.00475218	0.0543948	0.159807	0.0772524
S007I-0311	B+Y	A	wk9	0.303819	0.00205915	0	0	0.195386	0.00655185	0.153033	0.0388899	0.00135717	0.0350056	0.191221	0.0726788
S007I-0312	B+Y	A	wk9	0.3737	0.000224734	0	0	0.269391	0.0105946	0.031559	0.0539039	0.000963144	0.0844356	0.114325	0.0605496
S007I-0313	B+Y	A	wk9	0.279075	0.000462671	0	0	0.174848	0.00790747	0.201136	0.0291483	0.00252366	0.0575394	0.171104	0.0759621
S007I-0314	B+Y+ABX	B	wk9	0.269623	0	0	0	0.176995	0.0054678	0.233738	0.0337384	0.00149858	0.0441474	0.136006	0.0987849
S007I-0315	B+Y+ABX	B	wk9	0.368799	0	0	0	0.232155	0.00615548	0.110839	0.0514043	0.00183441	0.0216053	0.124129	0.0830786
S007I-0316	B+Y+ABX	B	wk9	0.361243	0	0	0	0.21503	0.0114793	0.0848817	0.0444379	0.00189349	0.0397633	0.142485	0.098787
S007I-0317	B+Y+ABX	B	wk9	0.39924	0	0	0	0.243415	0.010756	0.049875	0.0434351	0.000924879	0.0534032	0.133251	0.0657007
S007I-0318	B+Y+ABX	B	wk9	0.244208	0	0	0	0.257925	0.0101605	0.110902	0.0241313	0.00325137	0.0796586	0.191475	0.0782869
S007I-0319	B+Y+ABX	B	wk9	0.345882	0	0	0	0.247286	0.00784753	0.044135	0.0453741	0.00177012	0.0810125	0.165742	0.0609511
S007I-0320	B+Y+ABX	B	wk9	0.28437	0	0	0	0.177985	0.00692667	0.19101	0.0143427	0.00229634	0.050256	0.200233	0.0725794
S007I-0321	B+Y+AFX	C	wk9	0.279992	0.00182975	0	0	0.229992	0.0066428	0.142522	0.0404137	0.00381862	0.0528242	0.179395	0.0624105
S007I-0322	B+Y+AFX	C	wk9	0.376307	0.000110031	0	0	0.281386	0.00990281	0.0195489	0.0621676	0.00282413	0.0758115	0.113479	0.0584632
S007I-0323	B+Y+AFX	C	wk9	0.29263	0.000667463	0	0	0.27496	0.0121549	0.022483	0.0443687	0.00526944	0.0730696	0.193143	0.0812548
S007I-0324	B+Y+AFX	C	wk9	0.28383	0.00457698	0	0	0.183108	0.00693655	0.174778	0.0205254	0.00250171	0.0606379	0.204088	0.0590175
S007I-0325	B+Y+AFX	C	wk9	0.3031	0.00330136	0	0	0.293508	0.00844454	0.0308938	0.0424659	0.00486517	0.0819085	0.174625	0.0568877
S007I-0326	B+Y+AFX	C	wk9	0.321747	0.00692545	0	0	0.218924	0.00719012	0.0589325	0.0474636	0.00361712	0.0736656	0.192501	0.069034
S007I-0327	B+Y+AFX	C	wk9	0.359374	0.000540521	0	0	0.308493	0.0108825	0.0252243	0.0674931	0.00263054	0.0330078	0.121725	0.0706281
S007I-0328	B+Y+AFX	C	wk9	0.373892	0.00087222	0	0	0.245918	0.00494258	0.0265058	0.0528662	0.00314968	0.0353249	0.176479	0.0800504
S007I-0329	B+Y+AFX	C	wk9	0.344135	0.000291609	0	0	0.282824	0.0121747	0.028687	0.0567544	0.00390027	0.036925	0.1555	0.0785157
S007I-0330	B+Y+AFX	C	wk9	0.337611	0	0	0	0.304189	0.00918004	0.0284314	0.0557338	0.00300059	0.00606061	0.175163	0.0806298
S007I-0331	B+Y+AFX	C	wk9	0.309935	0.00118118	0	0	0.180257	0.0176756	0.125079	0.0541236	0.00577937	0.0148914	0.17819	0.112888
S007I-0332	B+Y+AFX	C	wk9	0.277942	0.00253006	0	0	0.249094	0.0124677	0.117191	0.0519315	0.0033908	0.0162498	0.204361	0.0648426
S0080-0007	B	D	wk9	0.293735	0	0	0	0.224476	0.0092366	0.108392	0.0448718	0.00370047	0.0326049	0.196416	0.0865676
S0080-0008	B	D	wk9	0.319938	0	0	0	0.173738	0.00529918	0.114563	0.0408952	0.00129325	0.0244614	0.229852	0.0899599
S0080-0009	B	D	wk9	0.288327	0	0	0	0.219699	0.0093438	0.178198	0.0297351	0.00378012	0.0157594	0.173007	0.0821509
S0080-0010	B	D	wk9	0.295938	0.00244837	0	0	0.283634	0.0108293	0.055716	0.0349991	0.0037981	0.0691506	0.16517	0.0783163
S0080-0011	B	D	wk9	0.353948	0	0	0.000128737	0.337856	0.00836788	0.0426376	0.0759031	0.000798167	0.0347589	0.115142	0.0304591
S0080-0012	B	D	wk9	0.306272	0.00070916	0	0	0.260857	0.0163958	0.124954	0.0356565	0.0036309	0.0503787	0.140641	0.0605055
S0080-0013	B	D	wk9	0.310231	0.000494	0	0.000165	0.301362	0.02378	0.073	0.0414	0.00619	0.0226	0.131	0.0893
S0080-0014	B	D	wk9	0.223191	0.00190394	0	0	0.221472	0.00577325	0.235137	0.0266245	0.00313229	0.0293576	0.170587	0.0828215
S0080-0015	B	D	wk9	0.287136	0.000910925	0	0.000195198	0.214881	0.0121674	0.160193	0.0349405	0.00318824	0.0192595	0.17981	0.0873186
S0080-0016	B	D	wk9	0.330225	0.000186508	0	0.000106576	0.292417	0.0177182	0.122429	0.0400458	0.00186507	0.0263508	0.10114	0.0675157

## Sheet: 16S_full_asv_table_gnoto
	TACAGAGGTCTCAAGCGTTGTTCGGAATCACTGGGCGTAAAGCGTGCGTAGGCTGTTTCGTAAGTCGTGTGTGAAAGGCGCGGGCTCAACCCGCGGACGGCACATGATACTGCGAGACTAGAGTAATGGAGGGGGAACCGGAATTCTCGGTGTAGCAGTGAAATGCGTAGATATCGAGAGGAACACTCGTGGCGAAGGCGGGTTCCTGGACATTAACTGACGCTGAGGCACGAAGGCCAGGGGAGCGAAAGGG	TACGTAGGGGGCAAGCGTTATCCGGATTTACTGGGTGTAAAGGGAGCGTAGACGGAAGAGCAAGTCTGATGTGAAAGGCTGGGGCTTAACCCCAGGACTGCATTGGAAACTGTTTTTCTAGAGTGCCGGAGAGGTAAGCGGAATTCCTAGTGTAGCGGTGAAATGCGTAGATATTAGGAGGAACACCAGTGGCGAAGGCGGCTTACTGGACGGTAACTGACGTTGAGGCTCGAAAGCGTGGGGAGCAAACAGG	TACGGAGGATGCGAGCGTTATCCGGATTTATTGGGTTTAAAGGGTGCGTAGGCGGAATATCAAGTCAGCGGTAAAAATTCGGGGCTCAACCCCGTCGTGCCGTTGAAACTGATGTTCTTGAGTGGGCGAGAAGTATGCGGAATGCGTGGTGTAGCGGTGAAATGCATAGATATCACGCAGAACTCCGATTGCGAAGGCAGCATACCGGCGCCCAACTGACGCTGAAGCACGAAAGCGTGGGTATCGAACAGG	TACGTAGGGGGCAAGCGTTATCCGGATTTACTGGGTGTAAAGGGAGCGTAGACGGCGAAGCAAGTCTGAAGTGAAAACCCAGGGCTCAACCCTGGGACTGCTTTGGAAACTGTTTTGCTAGAGTGTCGGAGAGGTAAGTGGAATTCCTAGTGTAGCGGTGAAATGCGTAGATATTAGGAGGAACACCAGTGGCGAAGGCGGCTTACTGGACGATAACTGACGTTGAGGCTCGAAAGCGTGGGGAGCAAACAGG	TACGTAGGGTGCGAGCGTTAATCGGAATTACTGGGCGTAAAGGGTGTGCAGGCGGTTTTGCAAGATGGATGTGAAAGCCCCGGGCTTAACCTGGGAAAGCCATACATGACTGCAAGACTAGAGTGCGTCAGAGGGGGGTGGAATTCCAAGTGTAGCAGTGAAATGCGTAGATATTTGGAAGAACACCGATGGCGAAGGCAGCCCCCTGGGACGCAACTGACGCTCATACACGAAAGCGTGGGGAGCAAACAGG	TACGTAGGTGGCAAGCGTTATCCGGATTTATTGGGCGTAAAGCGAGCGCAGGCGGTTGCTTAGGTCTGATGTGAAAGCCTTCGGCTTAACCGAAGAAGTGCATCGGAAACCGGGCGACTTGAGTGCAGAAGAGGACAGTGGAACTCCATGTGTAGCGGTGGAATGCGTAGATATATGGAAGAACACCAGTGGCGAAGGCGGCTGTCTGGTCTGCAACTGACGCTGAGGCTCGAAAGCATGGGTAGCGAACAGG	TACGTAGGTGGCAAGCGTTGTCCGGATTTATTGGGCGTAAAGCGAGCGCAGGCGGTTTCTTAAGTCTGATGTGAAAGCCCCCGGCTCAACCGGGGAGGGTCATTGGAAACTGGGAGACTTGAGTGCAGAAGAGGAGAGTGGAATTCCATGTGTAGCGGTGAAATGCGTAGATATATGGAGGAACACCAGTGGCGAAGGCGGCTCTCTGGTCTGTAACTGACGCTGAGGCTCGAAAGCGTGGGGAGCAAACAGG	TACGTAGGTGGCAAGCGTTATCCGGAATCATTGGGCGTAAAGGGTGCGTAGGTGGCGTACTAAGTCTGTAGTAAAAGGCAATGGCTCAACCATTGTAAGCTATGGAAACTGGTATGCTGGAGTGCAGAAGAGGGCGATGGAATTCCATGTGTAGCGGTAAAATGCGTAGATATATGGAGGAACACCAGTGGCGAAGGCGGTCGCCTGGTCTGTAACTGACACTGAGGCACGAAAGCGTGGGGAGCAAATAGG	TACGTAGGTGGCAAGCGTTATCCGGATTTACTGGGTGTAAAGGGCGTGTAGGCGGGATTGCAAGTCAGATGTGAAAACTGGGGGCTCAACCTCCAGCCTGCATTTGAAACTGTAGTTCTTGAGTGCTGGAGAGGCAATCGGAATTCCGTGTGTAGCGGTGAAATGCGTAGATATACGGAGGAACACCAGTGGCGAAGGCGGATTGCTGGACAGTAACTGACGCTGAGGCGCGAAAGCGTGGGGAGCAAACAGG	TACGTAGGGTGCGAGCGTTATCCGGATTTATTGGGCGTAAAGGGCTCGTAGGCGGTTCGTCGCGTCCGGTGTGAAAGTCCATCGCCTAACGGTGGATCTGCGCCGGGTACGGGCGGGCTGGAGTGCGGTAGGGGAGACTGGAATTCCCGGTGTAACGGTGGAATGTGTAGATATCGGGAAGAACACCAATGGCGAAGGCAGGTCTCTGGGCCGTTACTGACGCTGAGGAGCGAAAGCGTGGGGAGCGAACAGG	TACGTAGGTGGCAAGCGTTATCCGGAATCATTGGGCGTAAAGGGTGCGTAGGTGGCGTACTAAGTCTGTAGTAAAAGGCAATAGCTCAACCATTGTAAGCTATGGAAACTGGTATGCTGGAGTGCAGAAGAGGGCGATGGAATTCCATGTGTAGCGGTAAAATGCGTAGATATATGGAGGAACACCAGTGGCGAAGGCGGTCGCCTGGTCTGTAACTGACACTGAGGCACGAAAGCGTGGGGAGCAAATAGG	TACGTAGGGAGCGAGCGTTGTCCGGATTTACTGGGTGTAAAGGGTGCGTAGGCGGCTTGGCAAGTCAGTAGTGAAATCCATGGGCTTAACCCATGAACTGCTATTGAAACTGTCGAGCTTGAGTGAAGTAGAGGTAGGCGGAATTCCCGGTGTAGCGGTGAAATGCGTAGAGATCGGGAGGAACACCAGTGGCGAAGGCGGCCTACTGGGCTTTAACTGACGCTGAGGCACGAAAGCGTGGGTAGCAAACAGG	TCCCTCTTTCTCCCTCTTTGTTCGGCATCACTGGGCGTAAAGCGTGCGTAGGCTGTTTCGTAAGTCGTGTGTGAAAGGCGCGGGCTCAACCCGCGGACGGCACATGATACTGCGAGACTAGAGTAATGGAGGGGGAACCGGAATTCTCGGTGTAGCAGTGAAATGCGTAGATATCGAGAGGAACACTCGTGGCGAAGGCGGGTTCCTGGACATTAACTGACGCTGAGGCACGAAGGCCAGGGGAGCGAAAGGG	TCCTTCTTTTTCCCTCTTTCTCCGGCTTTACTGGGTGTAAAGGGAGCGTAGACGGAAGAGCAAGTCTGATGTGAAAGGCTGGGGCTTAACCCCAGGACTGCATTGGAAACTGTTTTTCTAGAGTGCCGGAGAGGTAAGCGGAATTCCTAGTGTAGCGGTGAAATGCGTAGATATTAGGAGGAACACCAGTGGCGAAGGCGGCTTACTGGACGGTAACTGACGTTGAGGCTCGAAAGCGTGGGGAGCAAACAGG	TACGGAGGGTGCAAGCGTTAATCGGAATTACTGGGCGTAAAGCGTGCGTAGGCGGTTTATTAAGTCAGATGTGAAAGCCCCGGGCTTAACCTGGGAACTGCATTTGAAACTGGTCAACTAGAGTATGGTAGAGGAAAGTGGAATTTCTGGTGTAGCGGTGAAATGCGTAGATATCAGAAGGAACATCAATGGCGAAGGCAGCTTTCTGGACCAATACTGACGCTGAGGTACGAAAGCGTGGGTAGCAAACAGG	TCCTTCTTTTTCCCTCTTTCTCCTTCTTTACTGGGTGTAAAGGGAGCGTAGACGGAAGAGCAAGTCTGATGTGAAAGGCTGGGGCTTAACCCCAGGACTGCATTGGAAACTGTTTTTCTAGAGTGCCGGAGAGGTAAGCGGAATTCCTAGTGTAGCGGTGAAATGCGTAGATATTAGGAGGAACACCAGTGGCGAAGGCGGCTTACTGGACGGTAACTGACGTTGAGGCTCGAAAGCGTGGGGAGCAAACAGG	TCCTTCTTTTTCCCTCTTTATCCGGATTTACTGGGTGTAAAGGGAGCGTAGACGGAAGAGCAAGTCTGATGTGAAAGGCTGGGGCTTAACCCCAGGACTGCATTGGAAACTGTTTTTCTAGAGTGCCGGAGAGGTAAGCGGAATTCCTAGTGTAGCGGTGAAATGCGTAGATATTAGGAGGAACACCAGTGGCGAAGGCGGCTTACTGGACGGTAACTGACGTTGAGGCTCGAAAGCGTGGGGAGCAAACAGG	TCCCTCTTTCTCCCTCTTTTTTCTTCATCACTGGGCGTAAAGCGTGCGTAGGCTGTTTCGTAAGTCGTGTGTGAAAGGCGCGGGCTCAACCCGCGGACGGCACATGATACTGCGAGACTAGAGTAATGGAGGGGGAACCGGAATTCTCGGTGTAGCAGTGAAATGCGTAGATATCGAGAGGAACACTCGTGGCGAAGGCGGGTTCCTGGACATTAACTGACGCTGAGGCACGAAGGCCAGGGGAGCGAAAGGG	TCCTTCTTTTTCCCTCTTTCTCCGGCTTTACTGGGTGTAAAGGGAGCGTAGACGGCGAAGCAAGTCTGAAGTGAAAACCCAGGGCTCAACCCTGGGACTGCTTTGGAAACTGTTTTGCTAGAGTGTCGGAGAGGTAAGTGGAATTCCTAGTGTAGCGGTGAAATGCGTAGATATTAGGAGGAACACCAGTGGCGAAGGCGGCTTACTGGACGATAACTGACGTTGAGGCTCGAAAGCGTGGGGAGCAAACAGG	TCCCTCTTTCTCCCTCTTTTTTCTTCATCACTTGGCGTAAAGCGTGCGTAGGCTGTTTCGTAAGTCGTGTGTGAAAGGCGCGGGCTCAACCCGCGGACGGCACATGATACTGCGAGACTAGAGTAATGGAGGGGGAACCGGAATTCTCGGTGTAGCAGTGAAATGCGTAGATATCGAGAGGAACACTCGTGGCGAAGGCGGGTTCCTGGACATTAACTGACGCTGAGGCACGAAGGCCAGGGGAGCGAAAGGG	TCCTTCTTCTTCTCTCTTTCTCCGGCTTTATTGGGTTTAAAGGGTGCGTAGGCGGAATATCAAGTCAGCGGTAAAAATTCGGGGCTCAACCCCGTCGTGCCGTTGAAACTGATGTTCTTGAGTGGGCGAGAAGTATGCGGAATGCGTGGTGTAGCGGTGAAATGCATAGATATCACGCAGAACTCCGATTGCGAAGGCAGCATACCGGCGCCCAACTGACGCTGAAGCACGAAAGCGTGGGTATCGAACAGG	TCCCTCTTTCTCCCTCTTTGTTCGGAATCACTGGGCGTAAAGCGTGCGTAGGCTGTTTCGTAAGTCGTGTGTGAAAGGCGCGGGCTCAACCCGCGGACGGCACATGATACTGCGAGACTAGAGTAATGGAGGGGGAACCGGAATTCTCGGTGTAGCAGTGAAATGCGTAGATATCGAGAGGAACACTCGTGGCGAAGGCGGGTTCCTGGACATTAACTGACGCTGAGGCACGAAGGCCAGGGGAGCGAAAGGG	TCCTTCTTCTTCTCTCTTTCTCCTTCTTTATTGGGTTTAAAGGGTGCGTAGGCGGAATATCAAGTCAGCGGTAAAAATTCGGGGCTCAACCCCGTCGTGCCGTTGAAACTGATGTTCTTGAGTGGGCGAGAAGTATGCGGAATGCGTGGTGTAGCGGTGAAATGCATAGATATCACGCAGAACTCCGATTGCGAAGGCAGCATACCGGCGCCCAACTGACGCTGAAGCACGAAAGCGTGGGTATCGAACAGG	TCCCTCTTTCTCCCTCTTTTTTCTTCCTCCCTGGGCGTAAAGCGTGCGTAGGCTGTTTCGTAAGTCGTGTGTGAAAGGCGCGGGCTCAACCCGCGGACGGCACATGATACTGCGAGACTAGAGTAATGGAGGGGGAACCGGAATTCTCGGTGTAGCAGTGAAATGCGTAGATATCGAGAGGAACACTCGTGGCGAAGGCGGGTTCCTGGACATTAACTGACGCTGAGGCACGAAGGCCAGGGGAGCGAAAGGG	TCCTTCTTTTTCCCTCTTTCTCCTTCTTTCCTGGGTGTAAAGGGAGCGTAGACGGAAGAGCAAGTCTGATGTGAAAGGCTGGGGCTTAACCCCAGGACTGCATTGGAAACTGTTTTTCTAGAGTGCCGGAGAGGTAAGCGGAATTCCTAGTGTAGCGGTGAAATGCGTAGATATTAGGAGGAACACCAGTGGCGAAGGCGGCTTACTGGACGGTAACTGACGTTGAGGCTCGAAAGCGTGGGGAGCAAACAGG	TACGTAGGGTGCGAGCGTTATCCGGATTTATTGGGCGTAAAGGGCTCGTAGGCGGTTCGTCGCGTCCGGTGTGAAAGTCCATCGCCTAACGGTGGATCTGCGCCGGGTACGGGCGGGCTGGAGTGCGGTAGGGGAGACTGGAATTCCCGGTGTAACGGTGGAATGTGTAGATATCGGGAAGAACACCAATGGCGAAGGCAGGTCTCTGGGCCGTTACTGACGCTGAGGAGCGAAAGCGTGGGGAGCGAAAGGG	TCCTTCTTCTTCTCTCTTTCTCCTTCTTTATTTGGTTTAAAGGGTGCGTAGGCGGAATATCAAGTCAGCGGTAAAAATTCGGGGCTCAACCCCGTCGTGCCGTTGAAACTGATGTTCTTGAGTGGGCGAGAAGTATGCGGAATGCGTGGTGTAGCGGTGAAATGCATAGATATCACGCAGAACTCCGATTGCGAAGGCAGCATACCGGCGCCCAACTGACGCTGAAGCACGAAAGCGTGGGTATCGAACAGG	TCCCTCTTTCTCCCTCTTTTTTCTTCCTCACTGGGCGTAAAGCGTGCGTAGGCTGTTTCGTAAGTCGTGTGTGAAAGGCGCGGGCTCAACCCGCGGACGGCACATGATACTGCGAGACTAGAGTAATGGAGGGGGAACCGGAATTCTCGGTGTAGCAGTGAAATGCGTAGATATCGAGAGGAACACTCGTGGCGAAGGCGGGTTCCTGGACATTAACTGACGCTGAGGCACGAAGGCCAGGGGAGCGAAAGGG	TCCTTCTTCTTCTCTCTTTCTCCTTCTTTCTTGGGTTTAAAGGGTGCGTAGGCGGAATATCAAGTCAGCGGTAAAAATTCGGGGCTCAACCCCGTCGTGCCGTTGAAACTGATGTTCTTGAGTGGGCGAGAAGTATGCGGAATGCGTGGTGTAGCGGTGAAATGCATAGATATCACGCAGAACTCCGATTGCGAAGGCAGCATACCGGCGCCCAACTGACGCTGAAGCACGAAAGCGTGGGTATCGAACAGG	TACGGAGGATCCGAGCGTTATCCGGATTTATTGGGTTTAAAGGGAGCGTAGGTGGATTGTTAAGTCAGTTGTGAAAGTTTGCGGCTCAACCGTAAAATTGCAGTTGAAACTGGCAGTCTTGAGTACAGTAGAGGTGGGCGGAATTCGTGGTGTAGCGGTGAAATGCTTAGATATCACGAAGAACTCCGATTGCGAAGGCAGCTCACTGGACTGCAACTGACACTGATGCTCGAAAGTGTGGGTATCAAACAGG	TACCTCTTTCTCCCTCGTTGTTCGGAATCACTGGGCGTAAAGCGTGCGTAGGCTGTTTCGTAAGTCGTGTGTGAAAGGCGCGGGCTCAACCCGCGGACGGCACATGATACTGCGAGACTAGAGTAATGGAGGGGGAACCGGAATTCTCGGTGTAGCAGTGAAATGCGTAGATATCGAGAGGAACACTCGTGGCGAAGGCGGGTTCCTGGACATTAACTGACGCTGAGGCACGAAGGCCAGGGGAGCGAAAGGG	TCCTTCTTTTTCCCTCTTTTTCCTTCTTTATTGGGCGTAAAGCGAGCGCAGGCGGTTTCTTAAGTCTGATGTGAAAGCCCCCGGCTCAACCGGGGAGGGTCATTGGAAACTGGGAGACTTGAGTGCAGAAGAGGAGAGTGGAATTCCATGTGTAGCGGTGAAATGCGTAGATATATGGAGGAACACCAGTGGCGAAGGCGGCTCTCTGGTCTGTAACTGACGCTGAGGCTCGAAAGCGTGGGGAGCAAACAGG	TCCTTCTTTTTCCCTCTTTCTCCTTCTTTCCTTGGTGTCCAGGGAGCGTAGACGGAAGAGCAAGTCTGATGTGAAAGGCTGGGGCTTAACCCCAGGACTGCATTGGAAACTGTTTTTCTAGAGTGCCGGAGAGGTAAGCGGAATTCCTAGTGTAGCGGTGAAATGCGTAGATATTAGGAGGAACACCAGTGGCGAAGGCGGCTTACTGGACGGTAACTGACGTTGAGGCTCGAAAGCGTGGGGAGCAAACAGG	TCCCTCTTTCTCCCTCTTTTTTCTTCCTCCCTTTTCTTCCAGCGTGCGTAGGCTGTTTCGTAAGTCGTGTGTGAAAGGCGCGGGCTCAACCCGCGGACGGCACATGATACTGCGAGACTAGAGTAATGGAGGGGGAACCGGAATTCTCGGTGTAGCAGTGAAATGCGTAGATATCGAGAGGAACACTCGTGGCGAAGGCGGGTTCCTGGACATTAACTGACGCTGAGGCACGAAGGCCAGGGGAGCGAAAGGG	TACGGAGGATGCGAGCGTTATCCGGATTTATTGGGTTTAAAGGGTGCGTAGGCGGGCTGTCAAGTCAGCGGTAAAATGGAGAGGCTCAACCTCTTCAGGCCGTTGAAACTGGCGGTCTTGAGTGAATGAGAAGTATGCGGAATGCGTGGTGTAGCGGTGAAATGCATAGATATCACGCAGAACTCCGATTGCGAAGGCAGCATACCGGCATTCAACTGACGCTGAAGCACGAAAGCGTGGGGATCAAACAGG	TCCTTCTTTTTCCCTCTTTCTCCTTCTTTACTTGGTGTAAAGGGAGCGTAGACGGAAGAGCAAGTCTGATGTGAAAGGCTGGGGCTTAACCCCAGGACTGCATTGGAAACTGTTTTTCTAGAGTGCCGGAGAGGTAAGCGGAATTCCTAGTGTAGCGGTGAAATGCGTAGATATTAGGAGGAACACCAGTGGCGAAGGCGGCTTACTGGACGGTAACTGACGTTGAGGCTCGAAAGCGTGGGGAGCAAACAGG	TCCCTCTTTCTCCCTCTTTTTTCTTCCTCCCTTGGCGTCCAGCGTGCGTAGGCTGTTTCGTAAGTCGTGTGTGAAAGGCGCGGGCTCAACCCGCGGACGGCACATGATACTGCGAGACTAGAGTAATGGAGGGGGAACCGGAATTCTCGGTGTAGCAGTGAAATGCGTAGATATCGAGAGGAACACTCGTGGCGAAGGCGGGTTCCTGGACATTAACTGACGCTGAGGCACGAAGGCCAGGGGAGCGAAAGGG	TACGTAGGGGGCAAGCGTTATCCGGATTTATTGGGCGTAAAGCGAGCGCAGGCGGTTTCTTAAGTCTGATGTGAAAGCCCCCGGCTCAACCGGGGAGGGTCATTGGAAACTGGGAGACTTGAGTGCAGAAGAGGAGAGTGGAATTCCATGTGTAGCGGTGAAATGCGTAGATATTTGGAAGAACACCGATGGCGAAGGCAGCCCCCTGGGACGCAACTGACGCTCATACACGAAAGCGTGGGGAGCAAACAGG	TACGGAAGGTCCGGGCGTTATCCGGATTTATTGGGTTTAAAGGGAGCGTAGGCGGACTTTCAAGTCAGTGGTAAAATCGTGTGGCTCAACCATACCTCGCCATTGAAACTGGAAGTCTTGAGTGCACGCAGGGGTGCCGGAATTCATGGTGTAGCGGTGAAATGCTTAGATATCATGAAGAACTCCGATCGCGAAGGCAAGTGCCCGGAGTGCAACTGACGCTGAGGCTCGAAGGTGCGGGTATCGAACAGG	TACGGAGGGTGCAAGCGTTAATCGGAATTACTGGGCGTAAAGCGCACGCAGGCGGTTTGTTAAGTCAGATGTGAAATCCCCGGGCTCAACCTGGGAACTGCATCTGATACTGGCAAGCTTGAGTCTCGTAGAGGGGGGTAGAATTCCAGGTGTAGCGGTGAAATGCGTAGAGATCTGGAGGAATACCGGTGGCGAAGGCGGCCCCCTGGACGAAGACTGACGCTCAGGTGCGAAAGCGTGGGGAGCAAACAGG	TACGGAGGATCCGAGCGTTATCCGGATTTATTGGGTTTAAAGGGAGCGTAGATGGATGTTTAAGTCAGTTGTGAAAGTTTGCGGCTCAACCGTAAAATTGCAGTTGATACTGGATGTCTTGAGTGCAGTTGAGGCAGGCGGAATTCGTGGTGTAGCGGTGAAATGCTTAGATATCACGAAGAACTCCGATTGCGAAGGCAGCCTGCTAAGCTGCAACTGACATTGAGGCTCGAAAGTGTGGGTATCAAACAGG	TCCTTCTTTTTCCCTCTTTATCCGGCTTTACTGGGTGTAAAGGGAGCGTAGACGGAAGAGCAAGTCTGATGTGAAAGGCTGGGGCTTAACCCCAGGACTGCATTGGAAACTGTTTTTCTAGAGTGCCGGAGAGGTAAGCGGAATTCCTAGTGTAGCGGTGAAATGCGTAGATATTAGGAGGAACACCAGTGGCGAAGGCGGCTTACTGGACGGTAACTGACGTTGAGGCTCGAAAGCGTGGGGAGCAAACAGG	TACGTAGGTGGCAAGCGTTGTCCGGATTTATTGGGCGTAAAGCGAGTGCAGGCGGTTCAATAAGTCTGATGTGAAAGCCTTCGGCTCAACCGGAGAATTGCATCAGAAACTGTTGAACTTGAGTGCAGAAGAGGAGAGTGGAACTCCATGTGTAGCGGTGGAATGCGTAGATATATGGAAGAACACCAGTGGCGAAGGCGGCTCTCTGGTCTGCAACTGACGCTGAGGCTCGAAAGCATGGGTAGCGAACAGG	TACGGAGGGTGCAAGCGTTACTCGGAATCACTGGGCGTAAAGAGTGCGCAGGCGGGGTGGTAAGTCAGATGTGAAATCCTGTAGCTTAACTACAGAACTGCATTTGAAACTATCACTCTAGAGTATGGGAGAGGTAGGTGGAATTCTTGGTGTAGGGGTAAAATCCGTAGAGATCAAGAGGAATACTCATTGCGAAGGCGACCTACTGGAACATTACTGACGCTCATGCACGAAAGCGTGGGGAGCAAACAGG	TACGTAGGTGGCGAGCGTTGTCCGGATTTACTGGGCGTAAAGGGAGCGTAGGCGGACTTTTAAGTGAGATGTGAAATACTCGGGCTCAACTTGAGTGCTGCATTTCAAACTGGAAGTCTAGAGTGCAGGAGAGGAGAATGGAATTCCTAGTGTAGCGGTGAAATGCGTAGAGATTAGGAAGAACACCAGTGGCGAAGGCGATTCTCTGGACTGTAACTGACGCTGAGGCTCGAAAGCGTGGGGAGCAAACAGG	TCCTTCTTTTTCCCTCTTTCTCCTTCTTTCCTTGGTGTCCAGGGAGCGTAGACGGCGAAGCAAGTCTGAAGTGAAAACCCAGGGCTCAACCCTGGGACTGCTTTGGAAACTGTTTTGCTAGAGTGTCGGAGAGGTAAGTGGAATTCCTAGTGTAGCGGTGAAATGCGTAGATATTAGGAGGAACACCAGTGGCGAAGGCGGCTTACTGGACGATAACTGACGTTGAGGCTCGAAAGCGTGGGGAGCAAACAGG	TACGTAGGTGGCAAGCGTTATCCGGATTTATTGGGCGTAAAGCGAGCGCAGGCGGTTGCTTAGGTCTGATGTGAAAGCCTTCGGCTTAACCGAAGAAGTGCATCGGAAACCGGGCGACTTGAGTGCAGAAGAGGGCGATGGAATTCCATGTGTAGCGGTAAAATGCGTAGATATATGGAGGAACACCAGTGGCGAAGGCGGTCGCCTGGTCTGTAACTGACACTGAGGCACGAAAGCGTGTGGAGCAAATAGG	TCCTTCTTTTTCTCTCTTTCCTCTTCCTTACTGGGCGTAAAGGGTGTGCAGGCGGTTTTGCAAGATGGATGTGAAAGCCCCGGGCTTAACCTGGGAAAGCCATACATGACTGCAAGACTAGAGTGCGTCAGAGGGGGGTGGAATTCCAAGTGTAGCAGTGAAATGCGTAGATATTTGGAAGAACACCGATGGCGAAGGCAGCCCCCTGGGACGCAACTGACGCTCATACACGAAAGCGTGGGGAGCAAACAGG	TACGTAGGTGGCAAGCGTTATCCGGATTTATTGGGCGTAAAGCGAGCGCAGGCGGTTGCTTAGGTCTGATGTGAAAGCATTCGGCTTAACCGAAGAAGTGCATCGGAAACCGGGCGACTTGAGTGCAGAAGAGGACAGTGGAACTCCATGTGTAGCGGTGAAATGCATAGATATCACGCAGAACTCCGATTGCGAAGGCAGCATACCGGCGCCCAACTGACGCTGAAGCACGAAAGCGTGGGTATCGAACAGG
S007I-0276	11877	12176	4758	3347	1594	0	171	283	21	0	74	0	0	0	12	0	0	0	0	0	0	6	0	0	0	0	0	0	0	0	0	0	0	0	0	0	0	0	0	0	0	0	0	0	0	0	0	0	0
S007I-0277	3781	4926	1304	2063	275	4	45	90	0	0	0	0	0	0	0	0	0	0	0	0	0	0	0	0	0	0	0	0	0	0	0	0	0	0	0	0	0	0	0	0	0	4	0	0	0	0	0	0	0
S007I-0278	6325	7219	4657	5330	1080	0	62	159	28	0	40	0	0	0	0	5	0	0	0	0	0	0	0	0	0	0	0	0	0	0	0	0	0	0	0	0	0	0	0	0	0	0	0	0	0	0	0	0	0
S007I-0279	7345	6715	4168	4900	1595	0	84	212	91	0	54	99	11	0	0	0	0	0	0	0	0	0	0	0	0	0	0	0	0	0	0	0	0	0	0	0	0	0	0	0	0	0	0	0	0	0	0	0	0
S007I-0280	14433	14185	4007	6137	870	9	237	413	14	0	116	0	0	0	0	0	0	0	0	0	0	0	0	7	11	0	3	0	0	8	0	0	0	0	0	0	0	0	0	5	0	0	0	0	0	0	0	0	0
S007I-0281	12371	15607	2061	556	77	11	242	296	8	0	82	0	0	10	5	0	0	0	0	0	0	0	0	0	0	0	0	0	0	0	0	0	0	0	0	0	0	0	0	0	0	0	0	0	0	0	0	0	0
S007I-0282	12910	12801	1496	1072	878	10	2004	226	0	0	71	0	12	15	0	0	0	0	0	0	0	0	0	0	0	0	0	0	0	0	0	3	0	0	0	0	0	0	0	0	0	0	0	0	0	0	0	0	0
S007I-0283	12582	10637	2557	836	738	5	1300	216	21	0	72	0	0	0	0	0	0	14	0	0	0	0	0	0	0	0	0	0	0	0	0	0	0	0	0	0	0	0	0	0	0	0	0	0	0	0	0	0	0
S007I-0284	12279	10585	7016	1972	3198	2734	605	357	78	0	77	0	11	0	0	0	0	0	4	0	0	0	0	0	0	0	0	0	0	0	0	0	0	0	0	0	0	0	0	0	0	0	0	0	0	0	0	0	0
S007I-0285	17547	12968	5428	1043	1936	1391	641	136	11	0	0	0	10	0	0	0	0	0	0	0	0	0	0	0	0	0	0	0	0	3	0	0	0	0	0	0	0	0	0	0	5	0	0	0	0	0	0	0	0
S007I-0286	8109	6171	3037	1479	1054	146	429	150	72	0	30	0	0	0	0	0	0	0	0	5	0	0	0	0	0	0	0	0	0	0	0	0	0	0	0	0	0	0	0	0	0	0	0	0	0	0	0	0	0
S007I-0287	16076	15651	7256	1519	2620	1567	295	243	87	0	48	0	18	0	0	0	0	0	0	0	0	0	0	0	0	0	0	0	0	0	0	0	0	0	0	0	0	0	0	0	0	0	0	0	0	0	0	0	0
S007I-0288	11587	11689	5315	1283	1555	1999	157	159	35	0	0	0	8	0	0	0	0	0	0	0	0	0	0	0	0	0	0	0	4	0	0	0	0	0	0	0	0	0	0	0	0	0	0	0	0	0	0	0	0
S007I-0289	5052	8036	4515	4054	1808	1677	164	106	33	0	0	0	0	0	0	0	0	0	0	0	0	0	0	0	0	0	0	0	3	0	0	0	0	0	0	0	0	0	0	0	0	0	0	0	0	0	0	0	0
S007I-0290	11033	13279	3639	679	610	1417	772	163	21	0	0	0	0	0	0	0	0	0	0	0	0	0	0	0	0	0	0	0	0	0	0	0	0	0	0	0	0	0	0	0	0	0	0	0	0	0	0	0	0
S007I-0291	9236	11114	2686	395	180	773	1795	122	0	0	0	0	0	11	0	0	0	0	0	0	0	0	0	0	0	0	0	0	0	0	0	5	0	0	0	0	6	0	0	0	0	0	0	0	0	0	0	0	0
S007I-0292	7836	12147	6085	6454	2244	1722	259	158	36	0	45	0	0	0	0	9	0	0	0	0	0	0	0	0	0	0	0	0	0	0	0	0	0	0	0	0	0	0	0	0	0	0	0	0	0	0	0	0	0
S007I-0304	9325	7975	6365	2808	2965	2009	1378	181	146	0	44	31	0	0	0	0	0	0	0	0	0	0	0	0	0	0	0	0	0	0	0	0	0	7	0	0	0	0	0	0	0	0	0	0	0	0	0	0	0
S007I-0305	7610	5634	3924	2882	1916	1597	736	156	95	0	0	101	0	0	12	0	0	0	0	0	0	0	0	0	0	0	0	0	0	0	0	0	0	0	0	0	0	0	0	0	0	0	0	0	0	0	0	0	0
S007I-0306	9987	8256	4001	3258	1161	958	1306	229	60	0	0	5	11	7	0	0	0	0	0	0	0	0	0	0	0	0	0	0	0	0	0	0	0	0	0	0	0	0	0	0	0	0	4	0	0	0	0	3	0
S007I-0307	7321	5547	3580	1338	1544	624	1422	308	58	0	70	11	0	8	0	0	0	0	0	0	0	0	0	0	0	0	0	0	0	0	0	0	0	0	0	0	0	0	0	0	0	0	0	0	0	0	0	0	0
S007I-0308	8625	5660	5053	5745	2491	439	1069	274	90	0	61	0	0	0	0	0	0	0	0	0	0	0	0	0	0	0	0	9	0	0	0	0	0	0	0	0	0	0	0	0	0	0	0	0	0	0	0	0	3
S007I-0309	7721	4811	4217	3179	1981	622	961	212	62	0	62	23	0	6	0	0	0	0	0	0	7	0	0	0	0	0	0	0	0	0	0	0	0	0	0	0	0	0	0	0	0	0	0	0	0	0	0	0	0
S007I-0310	9098	6143	4069	1409	1967	1385	1075	152	121	0	0	43	0	0	0	0	0	0	0	0	0	0	0	0	0	0	0	0	0	0	0	0	0	0	0	0	0	0	0	0	0	0	0	0	0	0	0	0	0
S007I-0311	6492	4172	4086	3270	1553	748	831	140	29	0	0	44	0	3	0	0	0	0	0	0	0	0	0	0	0	0	0	0	0	0	0	0	0	0	0	0	0	0	0	0	0	0	0	0	0	0	0	0	0
S007I-0312	11630	8382	3561	983	1886	2630	1679	260	30	0	70	7	0	0	11	9	0	0	0	0	0	10	0	0	0	0	0	0	0	0	0	0	0	0	0	0	0	0	0	0	0	0	0	0	0	0	0	0	0
S007I-0313	6628	4157	4068	4782	1806	1368	693	188	60	0	0	11	0	0	7	0	0	0	0	7	0	0	0	0	0	0	0	0	0	0	0	0	0	0	0	0	0	0	0	0	0	0	0	0	0	0	0	0	0
S007I-0314	6657	4370	3358	5771	2439	1090	833	135	37	0	0	0	0	0	0	0	0	0	0	0	0	0	0	0	0	0	0	0	0	0	0	0	0	0	0	0	0	0	0	0	0	0	0	0	0	0	0	0	0
S007I-0315	9047	5695	3045	2719	2038	530	1261	151	45	0	0	0	0	0	0	0	0	0	0	0	0	0	0	0	0	0	0	0	0	0	0	0	0	0	0	0	0	0	0	0	0	0	0	0	0	0	0	0	0
S007I-0316	12203	7260	4811	2869	3339	1344	1502	295	64	0	93	0	0	0	0	0	0	0	0	0	5	0	0	7	8	0	0	0	0	0	0	0	0	0	0	0	0	0	0	0	0	0	0	0	0	0	0	0	0
S007I-0317	11644	7098	3890	1456	1918	1559	1268	235	27	0	79	0	0	8	0	0	0	11	0	0	0	0	0	0	0	0	0	0	0	0	0	0	0	0	0	0	0	0	0	0	0	0	0	0	0	0	0	0	0
S007I-0318	4807	5077	3769	2183	1541	1568	475	158	64	0	42	0	0	0	0	0	0	0	0	0	0	0	0	0	0	0	0	0	0	0	0	0	0	0	0	0	0	0	0	0	0	0	0	0	0	0	0	0	0
S007I-0319	5857	4191	2809	748	1033	1373	769	133	30	0	0	0	5	0	0	0	0	0	0	0	0	0	0	0	0	0	0	0	0	0	0	0	0	0	0	0	0	0	0	0	0	0	0	0	0	0	0	0	0
S007I-0320	7554	4723	5319	5074	1928	1335	381	149	61	0	35	0	0	5	0	0	0	0	0	0	0	0	0	0	0	0	0	0	0	0	0	0	0	0	0	0	0	0	0	0	0	0	0	0	0	0	0	0	0
S007I-0321	7028	5776	4510	3583	1569	1328	1016	167	96	0	0	46	0	0	4	6	0	0	0	0	0	0	0	0	0	0	0	0	0	0	11	0	0	0	0	0	0	0	0	0	0	0	0	0	0	0	0	0	0
S007I-0322	10252	7672	3094	533	1594	2067	1695	203	77	0	67	3	8	0	0	0	0	0	0	0	0	0	0	0	0	0	0	0	0	0	0	0	0	0	0	0	0	0	0	0	0	0	0	0	0	0	0	0	0
S007I-0323	8323	7820	5498	640	2313	2080	1263	283	150	0	63	19	7	0	0	7	0	0	0	0	0	0	0	0	0	0	0	0	0	0	0	0	0	0	0	0	0	0	0	0	0	0	0	0	0	0	0	0	0
S007I-0324	9975	6441	7170	6143	2076	2133	722	189	88	0	55	161	9	0	0	0	0	0	5	0	9	0	0	0	0	0	0	0	0	0	0	0	0	0	0	0	0	0	0	0	0	0	0	4	0	0	0	0	0
S007I-0325	8722	8446	5025	889	1637	2357	1222	193	140	0	50	95	0	0	0	0	0	0	0	0	0	0	0	0	0	0	0	0	0	0	0	0	0	0	0	0	0	6	0	0	0	0	0	0	0	0	0	0	0
S007I-0326	7294	4963	4364	1336	1565	1670	1076	163	82	0	0	157	0	0	0	0	0	0	0	0	0	0	0	0	0	0	0	0	0	0	0	0	0	0	0	0	0	0	0	0	0	0	0	0	0	0	0	0	0
S007I-0327	9973	8549	3375	700	1960	916	1873	242	73	0	60	15	0	12	0	0	0	0	0	0	3	0	0	0	0	0	0	0	0	0	0	0	0	0	0	0	0	0	0	0	0	0	0	0	0	0	0	0	0
S007I-0328	7716	5067	3642	547	1652	729	1091	102	65	0	0	18	0	8	0	0	0	0	0	0	0	0	0	0	0	0	0	0	0	0	0	0	0	0	0	0	0	0	0	0	0	0	0	0	4	0	0	0	0
S007I-0329	9441	7759	4266	787	2154	1013	1557	269	107	0	65	8	0	0	8	0	0	0	0	0	0	0	0	0	0	0	0	0	0	0	0	0	8	0	0	0	0	0	0	0	0	0	0	0	0	0	0	0	0
S007I-0330	11358	10239	5896	957	2714	204	1876	246	101	0	63	0	0	0	0	0	0	0	0	6	0	0	0	0	0	0	0	0	0	0	0	0	0	0	0	0	0	0	3	0	0	0	0	0	0	0	0	0	0
S007I-0331	7347	4273	4219	2965	2676	353	1283	315	137	0	104	28	0	0	0	0	0	0	0	0	0	0	5	0	0	0	0	0	0	0	0	0	0	0	0	0	0	0	0	0	0	0	0	0	0	0	0	0	0
S007I-0332	10648	9542	7827	4493	2486	623	1991	359	130	0	119	97	8	0	0	0	8	0	0	0	0	0	8	0	0	0	0	0	0	0	0	0	0	0	0	0	0	0	3	0	0	0	0	0	0	0	0	0	0
S0080-0001	21124	17179	8291	3133	4970	4585	38	343	84	38	73	0	0	0	0	0	0	0	0	0	0	0	0	0	0	0	0	0	0	0	0	0	0	0	0	0	0	0	0	0	0	0	0	0	0	0	0	0	0
S0080-0002	16907	14488	3334	1811	1530	4034	41	284	23	128	80	0	0	8	0	0	0	15	0	0	3	0	0	0	0	0	0	0	0	0	0	0	0	0	0	0	0	0	0	0	0	0	0	0	0	0	0	0	0
S0080-0003	20730	12701	11	1358	79	4723	30	132	74	2601	0	0	13	11	0	0	0	0	0	0	0	0	0	0	0	19	0	0	0	0	0	0	0	0	0	0	0	0	0	0	0	0	0	0	0	0	0	0	0
S0080-0004	16602	12583	8530	3529	4595	731	136	306	185	25	55	0	11	0	0	0	9	0	9	0	5	0	0	0	0	0	0	0	0	0	0	0	0	0	0	0	0	0	0	0	0	0	0	0	0	0	0	0	0
S0080-0005	19982	20514	4405	1256	2670	1547	22	463	21	1579	126	0	15	0	8	0	16	0	0	0	0	0	0	0	0	0	0	0	0	0	0	0	0	0	0	0	0	0	0	0	0	0	0	0	0	0	0	0	0
S0080-0006	9611	12832	4045	3087	2170	1325	11	173	104	32	57	0	0	0	0	7	0	0	0	0	0	0	0	0	0	0	0	0	0	0	0	0	0	0	0	0	0	0	0	0	0	0	0	0	0	0	0	0	0
S0080-0007	10073	7698	6741	3720	2971	1119	1540	256	127	0	61	0	0	6	0	0	0	0	0	8	0	0	0	0	0	0	0	0	0	0	0	0	0	0	0	0	0	0	0	0	0	0	0	0	0	0	0	0	0
S0080-0008	20271	11006	14559	7264	5704	1551	2593	265	82	0	71	0	0	0	0	0	10	0	0	0	0	15	0	0	0	0	15	0	0	0	0	0	0	0	0	0	0	0	0	0	0	0	0	0	0	4	0	0	0
S0080-0009	10823	8243	6499	6686	3086	592	1117	290	142	0	61	0	8	10	0	0	0	0	8	0	0	0	0	0	0	0	0	0	0	0	0	0	0	0	0	0	0	0	0	0	0	0	0	0	0	0	0	0	0
S0080-0010	9421	9036	5262	1775	2495	2203	1115	270	121	0	75	78	0	0	0	0	0	0	0	0	0	0	0	0	0	0	0	7	0	0	0	0	0	0	0	0	0	0	0	0	0	0	0	0	0	0	0	0	0
S0080-0011	13734	13122	4472	1656	1183	1350	2948	255	31	5	70	0	0	0	0	0	0	0	0	0	0	0	0	13	0	0	0	0	0	0	0	0	0	0	0	0	0	0	0	0	0	0	0	0	0	0	0	0	0
S0080-0012	10797	9196	4958	4395	2133	1776	1257	470	128	0	108	25	0	0	0	0	0	0	10	0	0	0	0	0	0	0	0	0	0	0	0	0	0	0	4	0	0	0	0	0	0	0	0	0	0	0	0	0	0
S0080-0013	9401	9150	3987	2216	2711	687	1257	584	188	5	139	15	7	11	3	0	0	0	0	0	0	0	0	0	0	0	0	0	0	0	0	0	0	0	3	0	0	0	0	0	0	0	0	0	0	0	0	0	0
S0080-0014	7268	7212	5547	7657	2697	956	867	188	102	0	0	62	0	0	0	0	0	0	0	0	0	0	8	0	0	0	0	0	0	0	0	0	0	0	0	7	0	0	0	0	0	0	0	0	0	0	0	0	0
S0080-0015	8820	6596	5522	4924	2684	592	1074	303	98	6	71	28	0	9	0	0	0	0	0	6	0	0	0	0	0	0	0	0	5	0	0	0	0	0	0	0	0	0	0	0	0	0	0	0	0	0	4	0	0
S0080-0016	12394	10975	3788	4595	2534	989	1503	550	70	4	115	7	0	0	0	0	0	0	0	0	0	0	8	0	0	0	0	0	0	0	0	0	0	0	0	0	0	0	0	0	0	0	0	0	0	0	0	0	0
[truncated: 11 more columns]

## Sheet: ITS2_merged_asv
Taxonomy	Group	Treatment	Collection_week	Candida_albicans	Candida_glabrata	Candida_parapsilosis	Issatchenkia_orientalis	Rhodotorula_mucilaginosa
S007I-0268	Y	D	wk4	0.976588	0.0222493	8.58e-05	3.81e-05	0
S007I-0269	Y	D	wk4	0.934128	0.0651818	0.000392661	0	0
S007I-0270	Y	D	wk4	0.971758	0.0275312	0.000137868	0.000254526	0
S007I-0271	Y	D	wk4	0.937956	0.0615481	0.000233192	0	0.000189468
S007I-0272	Y	D	wk4	0.9548	0.0448204	0	0	0.000189816
S007I-0273	Y	D	wk4	0.883263	0.115885	0	0	0.000179388
S007I-0274	Y	D	wk4	0.94119	0.0585828	0	0	8.53e-05
S007I-0275	Y	D	wk4	0.907848	0.0917123	0.000121232	0	0.000121232
S007I-0276	B+Y	A	wk4	0.803463	0.112164	0.0502944	0.00062369	0.0111641
S007I-0277	B+Y	A	wk4	0.655191	0.10075	0.138806	0.0131924	0.0675582
S007I-0278	B+Y	A	wk4	0.780014	0.177399	0.0211757	0.00212281	0.0117672
S007I-0279	B+Y	A	wk4	0.675325	0.0848613	0.135427	0.00891341	0.069468
S007I-0280	B+Y	A	wk4	0.665403	0.0819559	0.126225	0.00768038	0.0939058
S007I-0281	B+Y	A	wk4	0.791988	0.109418	0.0727645	0.0031346	0.00944559
S007I-0282	B+Y+ABX	B	wk4	0.967065	0.0261286	0.00442608	4.01e-05	0.000133718
S007I-0283	B+Y+ABX	B	wk4	0.931936	0.0569861	0	0.00048906	0.0046567
S007I-0284	B+Y+ABX	B	wk4	0.942079	0.0354798	0	7.27e-05	0.00421903
S007I-0285	B+Y+ABX	B	wk4	0.953577	0.0354435	0.00836154	0.000101557	0.00132024
S007I-0286	B+Y+ABX	B	wk4	0.857787	0.0205277	0.103775	0.000176963	0.00896924
S007I-0287	B+Y+AFX	C	wk4	0.0170869	0.123014	0.000770229	0.00630371	0.851832
S007I-0288	B+Y+AFX	C	wk4	0.0326715	0.0355377	0.00521714	0.00239924	0.922162
S007I-0289	B+Y+AFX	C	wk4	0.0217698	0.0182572	0.000912861	0.00240122	0.954059
S007I-0290	B+Y+AFX	C	wk4	0.100428	0.0497498	0.0288054	0.00465836	0.812592
S007I-0291	B+Y+AFX	C	wk4	0.0482405	0.0573628	0.00726933	0.00348421	0.881426
S007I-0292	B+Y+AFX	C	wk4	0.0361333	0.0262179	0.00437823	0.00191869	0.928313
S007I-0293	Y	D	wk9	0.576594	0.420888	0.00158626	0.000151073	0.000478397
S007I-0294	Y	D	wk9	0.603575	0.394414	0.00187454	0	0
S007I-0295	Y	D	wk9	0.65732	0.34027	0.00183981	0	0.000570975
S007I-0296	Y	D	wk9	0.651239	0.345909	0.00150646	0	0.00102567
S007I-0297	Y	D	wk9	0.533819	0.463391	0.00170516	0	0.000516716
S007I-0298	Y	D	wk9	0.553298	0.442737	0.00301491	0	0.000454301
S007I-0299	Y	D	wk9	0.383995	0.612747	0.0017919	0.000447974	0.000651598
S007I-0300	Y	D	wk9	0.396944	0.597779	0.00172218	0.000842769	0.00102598
S007I-0301	Y	D	wk9	0.237653	0.759078	0	0	0
S007I-0302	Y	D	wk9	0.630954	0.368974	0	0	0
S007I-0303	Y	D	wk9	0.736802	0.262044	0	0	0.00016487
S007I-0304	B+Y	A	wk9	0.717596	0.0263189	0.0970071	0.00564807	0.10382
S007I-0305	B+Y	A	wk9	0.533712	0.0894907	0.176752	0.0123704	0.174969
S007I-0306	B+Y	A	wk9	0.866239	0.0436759	0.0381229	0.0125734	0.0361376
S007I-0307	B+Y	A	wk9	0.772275	0.0559102	0.1169	0.00494234	0.0449272
S007I-0308	B+Y	A	wk9	0.834468	0.0509456	0.0469331	0.00588719	0.058543
S007I-0309	B+Y	A	wk9	0.868646	0.0522137	0.021671	0.00762863	0.049247
S007I-0310	B+Y	A	wk9	0.86115	0.0206328	0.0647189	0.00772579	0.0393648
S007I-0311	B+Y	A	wk9	0.875312	0.00483312	0.0491823	0.00790322	0.058271
S007I-0312	B+Y	A	wk9	0.791975	0.00921922	0.107777	0.003995	0.0747854
S007I-0313	B+Y	A	wk9	0.730569	0.00918798	0.133784	0.00347653	0.112242
S007I-0314	B+Y+ABX	B	wk9	0.913854	0.0471507	0.0153709	0.020511	0.000642515
S007I-0315	B+Y+ABX	B	wk9	0.771799	0.137378	0.0796604	0.0059149	0.000477008
S007I-0316	B+Y+ABX	B	wk9	0.778085	0.079495	0.116086	0.01463	0.00223559
S007I-0317	B+Y+ABX	B	wk9	0.831972	0.078514	0.0681728	0.00467659	0.00151495
S007I-0318	B+Y+ABX	B	wk9	0.359225	0.0931922	0.347415	0.000956738	0.169761
S007I-0319	B+Y+ABX	B	wk9	0.257771	0.0560994	0.428244	0	0.234587
S007I-0320	B+Y+ABX	B	wk9	0.496736	0.0897287	0.257114	0.000960851	0.124615
S007I-0321	B+Y+AFX	C	wk9	0.948551	0.0315694	0	0.0156797	0.000419992
S007I-0322	B+Y+AFX	C	wk9	0.938766	0.0344379	0.00247344	0.0109402	0.013382
S007I-0323	B+Y+AFX	C	wk9	0.903707	0.0770275	0.00115856	0.0110559	0.000662032
S007I-0324	B+Y+AFX	C	wk9	0.930368	0.0464919	0.00273014	0.00837597	0.0017229
S007I-0325	B+Y+AFX	C	wk9	0.915842	0.0453798	0.00211372	0.0245296	0.00153963
S007I-0326	B+Y+AFX	C	wk9	0.939378	0.0299539	0.00168754	0.0135328	0.0035049
S007I-0327	B+Y+AFX	C	wk9	0.921622	0.0163724	0.0151749	0.00217718	0.0343341
S007I-0328	B+Y+AFX	C	wk9	0.979501	0.00717396	0.00542582	0.000148427	0.000725642
S007I-0329	B+Y+AFX	C	wk9	0.908154	0.0455427	0.0253015	0.00114142	0.016893
S007I-0330	B+Y+AFX	C	wk9	0.894764	0.0811823	0	0.00254418	0.00434823
S007I-0331	B+Y+AFX	C	wk9	0.973277	0.0139191	0.00313446	0.00191255	0.0026032
S007I-0332	B+Y+AFX	C	wk9	0.898141	0.0378671	0.0357488	0.00156908	0.0188812

## Sheet: ITS2_full_asv_table_gnoto
	TATGCTTAAGTTCAGCGGGTAGTCCTACCTGATTTGAGGTCAAAGTTTGAAGATATACGTGGTAGACGTTGCCGCCGCAAGCAATGTTTTTGGTTAGACCTAAGCCATTGTCAAAGCGATCCCGCCTTACCACTACCGTCTTTCAAGCAAACCCAAGTCGTATTGCTCAACACCAAACCCAGCGGTTTGAGGGAGAAACGACGCTCAAACAGGCATGCCCTCCGGAATACCAGAGGGCGCAATGTGCGTTCAAAG	TTAAGTTCAGCGGGTAGTCCTACCTGATTTGAGATCTAATCTTAAAATGTAGACATTCTGATTAGAAGCTTCCTTTAACCCAACCCGGCTCTAATCCGAAGACTAGAATTCCTCAGCGAATAGTCTATTACGCCAAGTCAATCCGAAGTTCGATTGCGGATGCTAATGCATTACGAACGAGCTAGACCGTAAAGGCCAGCAGCGCTCAGAAACCAAACACCGCTTCAATCATTAAGAAAGAGGAGGGTTGAAGTATTCATGACACTCAAACAGGCATGCTCCACGGAATACCATGGAGCGCAAGGTGCGTT	TTAAGTTCAGCGGGTAACCCTACCTGATTTGAGGTCAAACTTAAAGACGTCTGTCTGCCCAGCACGCACAAAACACTCACTTATCCCTCCCTAGATCAACACCGAGTTGGTAAAACCTAATACAGTATTAACCCCCGCCGCTCGCGCAAACGAGCAGCAGATTAATAGAGAAGCTTGCGCTCGTGTCCCACATACTGATATGGCCTACAATTTCAAGTTAACTCAAAAACGAGAGTATCACTCACTACCAAACACAACGTGTTTGAGAAGGAAATGACGCTCAAACAGGCATGCCCCCCGGAATACCAGAGGGCGCAATGTGCGTT	TATGCTTAAGTTCAGCGGGTAGTCCTACCTGATTTGAGGTCAAAGTTTGAAGATATACGTGGTAGACGTTACCGCCGCAAGCAATGTTTTTGGTTAGACCTAAGCCATTGTCAAAGCGATCCCGCCTTACCACTACCGTCTTTCAAGCAAACCCAAGTCGTATTGCTCAACACCAAACCCAGCGGTTTGAGGGAGAAACGACGCTCAAACAGGCATGCCCTCCGGAATACCAGAGGGCGCAATGTGCGTTCAAAG	TATGCTTAAGTTCAGCGGGTAACCCTACCTGATTTGAGGTCAAAGTTTGAAGATATACGTGGTAGACGTTGCCGCCGCAAGCAATGTTTTTGGTTAGACCTAAGCCATTGTCAAAGCGATCCCGCCTTACCACTACCGTCTTTCAAGCAAACCCAAGTCGTATTGCTCAACACCAAACCCAGCGGTTTGAGGGAGAAACGACGCTCAAACAGGCATGCCCTCCGGAATACCAGAGGGCGCAATGTGCGTTCAAAG	TTAAGTTCAGCGGGTAACCCTACCTGATTTGAGGTCAAACTTAAAGACGTCTGTCTGCCCAGCACGCACAAAACACTCACTTATCCCTCCCTAGATCAACACCGAGTTGGTAAAACCTAATACAGTATTAACCCCCGCCGCTCGCGCAAACGAGCAGCAGATTAATAGAGAAGCTTGCGCTCGTGTCCCACATACTGATATGGCCTACAATTTCAAGTTAACTCAAAAACGAGAGTATCACTCACTACCAAACACAATGTGTTTGAGAAGGAAATGACGCTCAAACAGGCATGCCCCCCGGAATACCAGAGGGCGCAATGTGCGTT	TGTGGTGGTGGGTCCTCCGCTTATTGATATGCTTAAGTTCAGCGGGTAGTCCTACCTGATTTGAGGTCGAATTTGGAAGAAGTTTTGGAGTTTGTACCAATGAGTGGAAAAAACCTATCCATTAGTTTATACTCCGCCTTTCTTTCAAGCAAACCCAGCGTATCGCTCAACACCAAACCCGAGGGTTTGAGGGAGAAATGACGCTCAAACAGGCATGCCCTTTGGAATACCAAAGGGCGCAATGTGCGTTCAAAGATTCGATGACTCACGGCGGCCTGACGG	TGTGGTGGTGGGTCCTCCGCTTATTGATATGCTTAAGTTCAGCGGGTAGTCCTACCTGATTTGAGGTCGAATTTGGAAGAAGTTTTGGAGTTTGTACCAATGAGTGGAAAAAACCTATCCATTAGTTTATACTCCGCCTTTCTTTCAAGCAAACCCAGCGTATCGCTCAACACCAAACCCGAGGGTTTGAGGGAGAAATGACGCTCAAACAGGCATGCCCTTTGGAATACCAAAGGGCGCAATGTGCGTTCAAAGATTCGATGACTCACGGCGGCCTGACGT	TGTGGTGGTGGGTCCTCCGCTTATTGATATGCTTAAGTTCAGCGGGTAGTCCTACCTGATTTGAGGTCGAATTTGGAAGAAGTTTTGGAGTTTGTACCAATGAGTGGAAAAAACCTATCCATTAGTTTATACTCCGCCTTTCTTTCAAGCAAACCCAGCGTATCGCTCAACACCAAACCCGAGGGTTTGAGGGAGAAATGACGCTCAAACAGGCATGCCCTTTGGAATACCAAAGGGCGCAATGTGCGTTCAAAGATTCGATGATTCACGGCGGCCTGACGT	TGTGGTGGTGGGTCCTCCGCTTATTGATATGCTTAAGTTCAGCGGGTAGTCCTACCTGATTTGAGGTCGAATTTGGAAGAAGTTTTGGAGTTTGTACCAATGAGTGGAAAAAACCTATCCATTAGTTTATACTCCGCCTTTCTTTCAAGCAAACCCAGCGTATCGCTCAACACCAAACCCGAGGGTTTGAGGGAGAAATGACGCTCAAACAGGCATGCCCTTTGGAATACCAAAGGGCGCAATGTGCGTTCAAAGATTCGATGATTCACGGCGGCCTGACGG	TGTGGTGGTGGGTCCTCCGCTTATTGATATGCTTAAGTTCAGCGGGTAGTCCTACCTGATTTGAGGTCGAATTTGGAAGAAGTTTTGGAGTTTGTACCAATGAGTGGAAAAAACCTATCCATTAGTTTATACTCCGCCTTTCTTTCAAGCAAACCCAGCGTATCGCTCAACACCAAACCCGAGGGTTTGAGGGAGAAATGACGCTCAAACAGGCATGCCCTTTGGAATACCAAAGGGCGCAATGTGCGTTCAAAGATTCGATGACTCACGGCGGCCTGACG	TTAAGTTTAGCGGGTAGTCCTACCTGATTTGAGATCTAATCTTAAAATGTAGACATTCTGATTAGAAGCTTCCTTTAACCCAACCCGGCTCTAATCCGAAGACTAGAATTCCTCAGCGAATAGTCTATTACGCCAAGTCAATCCGAAGTTCGATTGCGGATGCTAATGCATTACGAACGAGCTAGACCGTAAAGGCCAGCAGCGCTCAGAAACCAAACACCGCTTCAATCATTAAGAAAGAGGAGGGTTGAAGTATTCATGACACTCAAACAGGCATGCTCCACGGAATACCATGGAGCGCAAGGTGCGTT	TTAAGTTCAGCGGGTAGTCCTACCTGATTTGAGGTCAAACTTAAAGACGTCTGTCTGCCCAGCACGCACAAAACACTCACTTATCCCTCCCTAGATCAACACCGAGTTGGTAAAACCTAATACAGTATTAACCCCCGCCGCTCGCGCAAACGAGCAGCAGATTAATAGAGAAGCTTGCGCTCGTGTCCCACATACTGATATGGCCTACAATTTCAAGTTAACTCAAAAACGAGAGTATCACTCACTACCAAACACAACGTGTTTGAGAAGGAAATGACGCTCAAACAGGCATGCCCCCCGGAATACCAGAGGGCGCAATGTGCGTT	TGTGGTGGTGGGTCCTCCGCTTATTGATATGCTTAAGTTCAGCGGGTAGTCCTACCTGATTTGAGGTCGAATTTGGAAGAAGTTTTGGAGTTTGTACCAATGAGTGGAAAAAACCTATCCATTAGTTTATACTCCGCCTTTCTTTCAAGCAAACCCAGCGTATCGCTCAACACCAAACCCGAGGGTTTGAGGGAGAAATGACGCTCAAACAGGCATGCCCTTTGGAATACCAAAGGGCGCAATGTGCGTTCAAAGATTCGATGATTCACGGCGGCCTGACG	TTAAGTTCAGCGGGTATTCCTACCTGATTTGAGGTCGAGCTTTTTGTTGTCTCGCAACACTCGCTCTCGGCCGCCAAGCGTCCCTGAAAAAAAGTCTAGTTCGCTCGGCCAGCTTCGCTCCCTTTCAGGCGAGTCGCAGCTCCGACGCTCTTTACACGTCGTCCGCTCCGCTCCCCCAACTCTGCGCACGCGCAAGATGGAAACGACGCTCAAACAGGCATGCCCCCCGGAATGCCGAGGGGCGCAATGTGCGTT	TTAAGTTCAGCGGGTATTCCTACCTGATTTGAGGTCGAGCTTTTTGTTGTCTCGCAACACTCGCTCTCGGCCGCCAAGCGTCCCTGAAAAAAAGTCTAGTTCGCTCGGCCAGCTTCGCTCCCTTTCAGGCGAGTCGCAGCTCCGACGCTCTTTACACGTCGTCCGCTCCGCTCCCCCAACTCTGCGCACGCGCAAGATGGAAACGACGCTCAAACAGGCATGCCCTCCGGAATACCAGAGGGCGCAATGTGCGTT	ATATGCTTAAGTTCAGCGGGTATCCCTACCTGATCCGAGGTCAACCTTAGAAATGGGGTTGTTTTACGGCGTAGCCTCCCGAACACCCTTTAGCGAATAGTTTCCACAACGCTTAGGGGACAGAAGACCCAGCCGGACGATTTGAGGCACGCGGCGGACCGCGTTGCCCAATACCAAGCGAGGCTTGAGTGGTGAAATGACGCTCGAACAGGCATGCCCCCCGGAATACCAGGGGGCGCAATGTGCGTTCAAAGAT	TTAAGTTCAGCGGGTATTCCTACCTGATTTGAGGTCGAGCTTTTTGTTGTCTCGCAACACTCGCTCTCGGCCGCCAAGCGTCCCTGAAAAAAAGTCTAGTTCGCTCGGCCAGCTTCGCTCCCTTTCAGGCGAGTCGCAGCTCCGACGCTCTTTACACGTCGTCCGCTCCGCTCCCCCAACTCTGCGCACGCGCAAGATGGAAACGACGCTCAAACAGGCATGCCCCCCGGAATACCAGAGGGCGCAATGTGCGTT	TGTGGTGGTGGGTCCTCCGCTTATTGATATGCTTAAGTTCAGCGGGTAGTCCTACCTGATTTGAGGTCGAATTTGGAAGAAGTTTTGGAGTTTGTACCAATGAGTGGAAAAAACCTATCCATTAGTTTATACTCCGCCTTTCTTTCAAGCAAACCCAGCGTATCGCTCAACACCAAACCCGAGGGTTTGAGGGAGAAATGACGCTCAAACAGGCATGCCCTCCGGAATACCAGAGGGCGCAATGTGCGTTCAAAGATTCGATGACTCACGGCGGCCTGACGT	TGTGGTGGTGGGTCCTCCGCTTATTGATATGCTTAAGTTCAGCGGGTAGTCCTACCTGATTTGAGGTCGAATTTGGAAGAAGTTTTGGAGTTTGTACCAATGAGTGGAAAAAACCTATCCATTAGTTTATACTCCGCCTTTCTTTCAAGCAAACCCAGCGTATCGCTCAACACCAAACCCGAGGGTTTGAGGGAGAAATGACGCTCAAACAGGCATGCCCTCCGGAATACCAGAGGGCGCAATGTGCGTTCAAAGATTCGATGATTCACGGCGGCCTGACGT	TGTGGTGGTGGGTCCTCCGCTTATTGATATGCTTAAGTTCAGCGGGTAGTCCTACCTGATTTGAGGTCGAATTTGGAAGAAGTTTTGGAGTTTGTACCAATGAGTGGAAAAAACCTATCCATTAGTTTATACTCCGCCTTTCTTTCAAGCAAACCCAGCGTATCGCTCAACACCAAACCCGAGGGTTTGAGGGAGAAACGACGCTCAAACAGGCATGCCCTCCGGAATACCAGAGGGCGCAATGTGCGTTCAAAGATTCGATGACTCACGGCGGCCTGACGT	TACGGAGGGTGCAAGCGTTAATCGGAATTACTGGGCGTAAAGCGTGCTAGCCGGTTTATTAAGTCAGATGTGAAAGCCCCGGGCTTAACCTGGGAACTGCATTTGAAACTGGTCAACTAGAGTATGGTAGAGGAAAGTGGAATTTCTGGTGTAGCGGTGAAATGCGTAGATATCAGAAGGAACATCAATGGCGAAGGCAGCTTTCTGGACCAATACTGACGCTGAGGTACGAAAGCGTGGGTAGCAAACAGG	TGTGGTGGTGGGTCCTCCGCTTATTGATATGCTTAAGTTCAGCGGGTAACCCTACCTGATTTGAGGTCGAATTTGGAAGAAGTTTTGGAGTTTGTACCAATGAGTGGAAAAAACCTATCCATTAGTTTATACTCCGCCTTTCTTTCAAGCAAACCCAGCGTATCGCTCAACACCAAACCCGAGGGTTTGAGGGAGAAATGACGCTCAAACAGGCATGCCCTTTGGAATACCAAAGGGCGCAATGTGCGTTCAAAGATTCGATGACTCACGGCGGCCTGACGG	TGTGGTGGTGGGTCCTCCGCTTATTGATATGCTTAAGTTCAGCGGGTAGTCCTACCTGATTTGAGGTCGAATTTGGAAGAAGTTTTGGAGTTTGTACCAATGAGTGGAAAAAACCTATCCATTAGTTTATACTCCGCCTTTCTTTCAAGCAAACCCAGCGTATCGCTCAACACCAAACCCGAGGGTTTGAGGGAGAAATGACGCTCAAACAGGCATGCCCTCCGGAATACCAGAGGGCGCAATGTGCGTTCAAAGATTCGATGACTCACGGCGGCCTGACGG	TGTGGTGGTGGGTCCTCCGCTTATTGATATGCTTAAGTTCAGCGGGTAGTCCTACCTGATTTGAGGTCGAATTTGGAAGAAGTTTTGGAGTTTGTACCAATGAGTGGAAAAAACCTATCCATTAGTTTATACTCCGCCTTTCTTTCAAGCAAACCCAGCGTATCGCTCAACACCAAACCCGAGGGTTTGAGGGAGAAATGACGCTCAAACAGGCATGCCCTTTGGAATACCAGAGGGCGCAATGTGCGTTCAAAGATTCGATGACTCACGGCGGCCTGACGT	TGTGGTGGTGGGTCCTCCGCTTATTGATATGCTTAAGTTCAGCGGGTAGTCCTACCTGATTTGAGGTCGAATTTGGAAGAAGTTTTGGAGTTTGTACCAATGAGTGGAAAAAACCTATCCATTAGTTTATACTCCGCCTTTCTTTCAAGCAAACCCAGCGTATCGCTCAACACCAAACCCAGCGGTTTGAGGGAGAAACGACGCTCAAACAGGCATGCCCTCCGGAATACCAGAGGGCGCAATGTGCGTTCAAAGATTCGATGACTCACGGCGGCCTGACGT	GGTGGTGGGTCCTCCGCTTATTGATATGCTTAAGTTCAGCGGGTAGTCCTACCTGATTTGAGGTCGAATTTGGAAGAAGTTTTGGAGTTTGTACCAATGAGTGGAAAAAACCTATCCATTAGTTTATACTCCGCCTTTCTTTCAAGCAAACCCAAGTCGTATTGCTCAACACCAAACCCAGCGGTTTGAGGGAGAAACGACGCTCAAACAGGCATGCCCTCCGGAATACCAGAGGGCGCAATGTGCGTTCAAAGATTCGATGACTCACGGCGGCCTGA	TGTGGTGGTGGGTCCTCCGCTTATTGATATGCTTAAGTTCAGCGGGTAACCCTACCTGATTTGAGGTCGAATTTGGAAGAAGTTTTGGAGTTTGTACCAATGAGTGGAAAAAACCTATCCATTAGTTTATACTCCGCCTTTCTTTCAAGCAAACCCAGCGTATCGCTCAACACCAAACCCGAGGGTTTGAGGGAGAAATGACGCTCAAACAGGCATGCCCTTTGGAATACCAAAGGGCGCAATGTGCGTTCAAAGATTCGATGACTCACGGCGGCCTGACGT	TGTGGTGGTGGGTCCTCCGCTTATTGATATGCTTAAGTTCAGCGGGTAGTCCTACCTGATTTGAGGTCGAATTTGGAAGAAGTTTTGGAGTTTGTACCAATGAGTGGAAAAAACCTATCCATTAGTTTATACTCCGCCTTTCTTTCAAGCAAACCCAGCGTATCGCTCAACACCAAACCCGAGGGTTTGAGGGAGAAACGACGCTCAAACAGGCATGCCCTCCGGAATACCAGAGGGCGCAATGTGCGTTCAAAGATTCGATGACTCACGGCGGCCTGACGG	TGTGGTGGTGGGTCCTCCGCTTATTGATATGCTTAAGTTCAGCGGGTAGTCCTACCTGATTTGAGGTCGAATTTGGAAGAAGTTTTGGAGTTTGTACCAATGAGTGGAAAAAACCTATCCATTAGTTTATACTCCGCCTTTCTTTCAAGCAAACCCAGCGTATCGCTCAACACCAAACCCGAGGGTTTGAGGGAGAAACGACGCTCAAACAGGCATGCCCTCCGGAATACCAGAGGGCGCAATGTGCGTTCAAAGATTCGATGATTCACGGCGGCCTGACGT	TGTGGTGGTGGGTCCTCCGCTTATTGATATGCTTAAGTTCAGCGGGTAGTCCTACCTGATTTGAGGTCGAATTTGGAAGAAGTTTTGGAGTTTGTACCAATGAGTGGAAAAAACCTATCCATTAGTTTATACTCCGCCTTTCTTTCAAGCAAACCCAGCGTATCGCTCAACACCAAACCCGAGGGTTTGAGGGAGAAATGACGCTCAAACAGGCATGCCCTCCGGAATACCAGAGGGCGCAATGTGCGTTCAAAGATTCGATGATTCACGGCGGCCTGACGG	TTAAGTTCAGCGGGTATTCCTACCTGATTTGAGGTCGAGCTTTTTGTTGTCTCGCAACACTCGCTCTCGGCCGCCAAGCGTCCCTGAAAAAAAGTCTAGTTCGCTCGGCCAGCTTCGCTCCCTTTCAGGCGAGTCGCAGCTCCGACGCTCTTTACACGTCGTCCGCTCCGCTCCCCCAACTCTGCGCACGCGCAAGATGGAAACGACGCTCAAACAGGCATGCTCCACGGAATACCATGGAGCGCAAGGTGCGTT	TGTGGTGGTGGGTCCTCCGCTTATTGATATGCTTAAGTTCAGCGGGTAGTCCTACCTGATTTGAGGTCGAATTTGGAAGAAGTTTTGGAGTTTGTACCAATGAGTGGAAAAAACCTATCCATTAGTTTATACTCCGCCTTTCTTTCAAGCAAACCCAGCGTATCGCTCAACACCAAACCCGAGGGTTTGAGGGAGAAATGACGCTCAAACAGGCATGCCCTTTGGAATACCAAAGGGCGCAATGTGCGTTCAAAGATTCGATGACTCACGGCGGCCTGACGA	TGTGGTGGTGGGTCCTCCGCTTATTGATATGCTTAAGTTCAGCGGGTAGTCCTACCTGATTTGAGGTCGAATTTGGAAGAAGTTTTGGAGTTTGTACCAATGAGTGGAAAAAACCTATCCATTAGTTTATACTCCGCCTTTCTTTCAAGCAAACCCAGCGTATCGCTCAACACCAAACCCGAGGGTTTGAGGGAGAAATGACGCTCAAACAGGCATGCCCTTTGGAATACCAGAGGGCGCAATGTGCGTTCAAAGATTCGATGACTCACGGCGGCCTGACGG	CTTAAGTTCAGCGGGTATCCCTACCTGATCCGAGGTCAAGAGTGTAAAAATGTACTTTTGGACGTCGTCGTTATGAGTGCAAAGCGCGAGATGTACTGCGCTCCGAAATCAATACGCCGGCTGCCAATTGTTTTAAGGCGAGTCTACACGCAGAGGCGAGACAAACACCCAACACCAAGCAGAGCTTGAAGGTACAAATGACGCTCGAACAGGCATGCCCCATGGAATACCAAGGGGCGCAATGTGCGTT	TTAAGTTCAGCGGGTAATCCTACCTGATTTGAGGTCAAAGGTCAAAGTTATTGTCCCGTGAAGGACGATTGGAAGCCGAATAATATGCTTCACAGTAACGGCGTAGACATTTTATCACACCGATAAGCTGATCCACAAAAGGTTCGAGCTAATGCATTCAAGAGGAGCCGATCACAGGTACCGGCAATAAACCTCCAAGTCCAAGCTCTATTCACAAAAGCAAATAGAGTTGAGAATTCCATGACACTCAAACAGGCATGCTCCTCGGAATACCAAGGAGCGCAAGGTGCGTT	TGTGGTGGTGGGTCCTCCGCTTATTGATATGCTTAAGTTCAGCGGGTAGTCCTACCTGATTTGAGGTCGAATTTGGAAGAAGTTTTGGAGTTTGTACCAATGAGTGGAAAAAACCTATCCATTAGTTTATACTCCGCCTTTCTTTCAAGCAAACCCAGCGTATCGCTCAACACCAAACCCGAGGGTTTGAGGGAGAAATGACGCTCAAACAGGCATGCCCCCCGGAATACCAGAGGGCGCAATGTGCGTTCAAAGATTCGATGACTCACGGCGGCCTGACGG	TGGTGGTGGGTCCTCCGCTTATTGATATGCTTAAGTTCAGCGGGTAGTCCTACCTGATTTGAGGTCGAATTTGGAAGAAGTTTTGGAGTTTGTACCAATGAGTGGAAAAAACCTATCCATTAGTTTATACTCCGCCTTTCTTTCAAGCAAACCCAAGTCGTATTGCTCAACACCAAACCCAGCGGTTTGAGGGAGAAACGACGCTCAAACAGGCATGCCCTCCGGAATACCAGAGGGCGCAATGTGCGTTCAAAGATTCGATGACTCACGGCGGCCTGA	GGTGGTGGGTCCTCCGCTTATTGATATGCTTAAGTTCAGCGGGTAGTCCTACCTGATTTGAGGTCGAATTTGGAAGAAGTTTTGGAGTTTGTACCAATGAGTGGAAAAAACCTATCCATTAGTTTATACTCCGCCTTTCTTTCAAGCAAACCCAAGTCGTATTGCTCAACACCAAACCCAGCGGTTTGAGGGAGAAACGACGCTCAAACAGGCATGCCCTCCGGAATACCAGAGGGCGCAATGTGCGTTCAAAGATTCGATGATTCACGGCGGCCTGA	TGTGGTGGTGGGTCCTCCGCTTATTGATATGCTTAAGTTCAGCGGGTAACCCTACCTGATTTGAGGTCGAATTTGGAAGAAGTTTTGGAGTTTGTACCAATGAGTGGAAAAAACCTATCCATTAGTTTATACTCCGCCTTTCTTTCAAGCAAACCCAGCGTATCGCTCAACACCAAACCCGAGGGTTTGAGGGAGAAATGACGCTCAAACAGGCATGCCCTTTGGAATACCAAAGGGCGCAATGTGCGTTCAAAGATTCGATGATTCACGGCGGCCTGACGT	TGTGGTGGTGGGTCCTCCGCTTATTGATATGCTTAAGTTCAGCGGGTAGTCCTACCTGATTTGAGGTCGAATTTGGAAGAAGTTTTGGAGTTTGTACCAATGAGTGGAAAAAACCTATCCATTAGTTTATACTCCGCCTTTCTTTCAAGCAAACCCAGCGTATCGCTCAACACCAAACCCAGCGGTTTGAGGGAGAAACGACGCTCAAACAGGCATGCCCTCCGGAATACCAGAGGGCGCAATGTGCGTTCAAAGATTCGATGACTCACGGCGGCCTGACGG	TGTGGTGGTGGGTCCTCCGCTTATTGATATGCTTAAGTTCAGCGGGTAGTCCTACCTGATTTGAGGTCGAATTTGGAAGAAGTTTTGGAGTTTGTACCAATGAGTGGAAAAAACCTATCCATTAGTTTATACTCCGCCTTTCTTTCAAGCAAACCCAGCGTATCGCTCAACACCAAACCCGAGGGTTTGAGGGAGAAACGACGCTCAAACAGGCATGCCCTCCGGAATACCAGAGGGCGCAATGTGCGTTCAAAGATTCGATGATTCACGGCGGCCTGACGG	TGTGGTGGTGGGTCCTCCGCTTATTGATATGCTTAAGTTCAGCGGGTAGTCCTACCTGATTTGAGGTCGAATTTGGAAGAAGTTTTGGAGTTTGTACCAATGAGTGGAAAAAACCTATCCATTAGTTTATACTCCGCCTTTCTTTCAAGCAAACCCAGCGTATCGCTCAACACCAAACCCGAGGGTTTGAGGGAGAAATGACGCTCAAACAGGCATGCCCTTTGGAATACCAGAGGGCGCAATGTGCGTTCAAAGATTCGATGATTCACGGCGGCCTGACGG	TGTGGTGGTGGGTCCTCCGCTTATTGATATGCTTAAGTTCAGCGGGTAGTCCTACCTGATTTGAGGTCGAATTTGGAAGAAGTTTTGGAGTTTGTACCAATGAGTGGAAAAAACCTATCCATTAGTTTATACTCCGCCTTTCTTTCAAGCAAACCCAGCGTATCGCTCAACACCAAACCCAGCGGTTTGAGGGAGAAACGACGCTCAAACAGGCATGCCCTCCGGAATACCAGAGGGCGCAATGTGCGTTCAAAGATTCGATGATTCACGGCGGCCTGACGT	TGTGGTGGTGGGTCCTCCGCTTATTGATATGCTTAAGTTCAGCGGGTAGTCCTACCTGATTTGAGGTCGAATTTGGAAGAAGTTTTGGAGTTTGTACCAATGAGTGGAAAAAACCTATCCATTAGTTTATACTCCGCCTTTCTTTCAAGCAAACCCAGCGTATCGCTCAACACCAAACCCGAGGGTTTGAGGGAGAAATGACGCTCAAACAGGCATGCCCCCCGGAATACCAGAGGGCGCAATGTGCGTTCAAAGATTCGATGACTCACGGCGGCCTGACGT	TGTGGTGGTGGGTCCTCCGCTTATTGATATGCTTAAGTTCAGCGGGTAGTCCTACCTGATTTGAGGTCGAATTTGGAAGAAGTTTTGGAGTTTGTACCAATGAGTGGAAAAAACCTATCCATTAGTTTATACTCCGCCTTTCTTTCAAGCAAACCCAGCGTATCGCTCAACACCAAACCCGAGGGTTTGAGGGAGAAATGACGCTCAAACAGGCATGCCCTTTGGAATACCAAAGGGCGCAATGTGCGTTCAAAGATTCGATGATTCACGGCGGCCTGACGA	ATATGCTTAAGTTCAGCGGGTATCCCTACCTGATCCGAGGTCAACCTTAGAAATGGGGTTGTTTTACGGCGTAGCCTCCCGAACACCCTTTAGCGAATAGTTTCCACAACGCTTAGGGGACAGAAGACCCAGCCGGTCGATTTGAGGCACGCGGCGGACCGCGTTGCCCAATACCAAGCGAGGCTTGAGTGGTGAAATGACGCTCGAACAGGCATGCCCCCCGGAATACCAGGGGGCGCAATGTGCGTTCAAAGAT	TGTGGTGGTGGGTCCTCCGCTTATTGATATGCTTAAGTTCAGCGGGTAGTCCTACCTGATTTGAGGTCGAATTTGGAAGAAGTTTTGGAGTTTGTACCAATGAGTGGAAAAAACCTATCCATTAGTTTATACTCCGCCTTTCTTTCAAGCAAACCCAGCGTATCGCTCAACACCAAACCCAGCGGTTTGAGGGAGAAACGACGCTCAAACAGGCATGCCCTCCGGAATACCAGAGGGCGCAATGTGCGTTCAAAGATTCGATGATTCACGGCGGCCTGACGG	TGTGGTGGTGGGTCCTCCGCTTATTGATATGCTTAAGTTCAGCGGGTAGTCCTACCTGATTTGAGGTCGAATTTGGAAGAAGTTTTGGAGTTTGTACCAATGAGTGGAAAAAACCTATCCATTAGTTTATACTCCGCCTTTCTTTCAAGCAAACCCAGCGTATCGCTCAACACCAAACCCGAGGGTTTGAGGGAGAAATGACGCTCAAACAGGCATGCCCTCCGGAATACCAGAGGGCGCAATGTGCGTTCAAAGATTCGATGACTCACGGCGGCCTGACG
S007I-0268	98159	0	1658	4236	95	424	9	0	0	0	0	0	253	0	0	4	0	0	0	0	0	42	0	0	0	0	0	0	0	0	0	0	0	0	0	0	0	0	0	0	0	0	0	0	0	0	0	0	0
S007I-0269	66161	0	3510	1686	1143	930	29	0	0	0	0	0	374	0	0	0	8	0	0	0	0	0	0	0	0	0	0	0	0	0	0	0	0	0	0	0	0	0	0	0	0	0	0	0	0	0	0	0	0
S007I-0270	87554	0	1814	3897	179	430	13	0	0	0	0	0	352	0	0	24	9	0	0	0	0	0	0	0	0	0	0	0	0	0	0	0	0	0	0	4	0	0	0	0	0	0	0	0	0	0	0	0	0
S007I-0271	61750	13	3229	1756	850	705	0	0	0	16	0	0	289	0	0	0	0	0	0	0	0	0	0	0	0	0	0	0	0	0	0	0	0	0	0	0	0	0	0	0	0	0	0	0	0	0	0	0	0
S007I-0272	77034	16	2832	3119	329	704	0	0	0	0	0	0	242	0	0	0	10	0	0	0	0	2	0	0	0	0	0	0	0	0	0	0	0	0	0	0	0	0	0	0	0	0	0	0	0	0	0	0	0
S007I-0273	36866	8	4012	965	1559	947	0	0	0	0	0	0	209	0	0	0	0	0	0	0	0	0	0	0	0	0	0	0	0	0	0	0	0	0	0	0	0	0	0	0	0	0	0	0	0	0	0	0	0
S007I-0274	62901	6	3027	2578	745	749	0	0	0	0	0	0	346	0	0	0	0	0	0	0	0	0	0	0	0	0	0	0	0	0	0	0	0	0	0	0	0	0	0	0	0	0	0	0	0	0	0	0	0
S007I-0275	57417	8	3295	1362	1129	2466	8	0	0	0	0	0	291	0	0	0	3	0	0	0	0	2	0	0	0	0	0	0	0	0	0	0	0	0	0	0	0	0	0	0	0	0	0	0	0	0	0	0	0
S007I-0276	59596	895	7202	1729	3087	1265	2406	0	0	1626	0	0	525	0	50	0	0	0	0	0	0	29	112	226	0	0	157	0	199	0	175	0	0	123	0	0	122	0	114	0	151	166	93	0	0	0	0	120	0
S007I-0277	41127	4486	5450	1008	1371	1034	0	5286	3481	0	0	0	206	0	401	175	7	300	262	188	176	102	0	0	199	127	125	179	0	128	0	0	0	0	0	0	0	0	104	120	0	0	0	71	125	0	0	0	0
S007I-0278	26937	449	5571	814	2012	1055	0	466	322	0	0	0	143	0	33	0	0	48	0	20	35	73	0	0	0	0	0	54	0	0	0	0	0	0	0	0	0	0	0	0	0	0	0	32	70	0	0	0	0
S007I-0279	22669	2455	2402	507	690	484	0	2658	1812	0	0	0	113	0	141	87	0	87	182	134	133	51	0	0	106	59	0	90	0	99	0	0	0	0	0	0	0	73	0	66	0	0	0	62	59	0	0	0	0
S007I-0280	26543	3826	2740	654	700	538	0	2994	1961	0	0	111	158	0	154	83	0	85	207	130	145	87	0	0	98	80	97	97	0	88	0	0	0	0	0	2	0	0	86	65	0	0	0	56	54	0	0	0	0
S007I-0281	35635	452	4313	1013	1251	783	0	1997	1323	0	0	0	140	0	74	33	0	43	95	67	76	55	0	0	85	36	0	71	0	64	0	0	0	0	0	0	0	47	0	55	0	0	0	27	0	0	0	0	0
S007I-0282	70198	10	1431	1971	152	238	0	200	131	0	0	0	285	0	0	3	6	0	0	0	0	65	0	0	0	28	0	0	0	0	0	0	0	0	0	0	0	0	0	0	0	0	0	0	0	0	0	0	0
S007I-0283	42306	219	2126	1202	320	397	0	0	0	0	0	0	157	0	23	0	9	0	0	0	0	13	0	0	0	0	0	0	0	0	0	0	0	0	0	7	0	0	0	0	0	0	0	0	0	0	0	0	0
S007I-0284	50423	232	1437	1195	186	297	0	0	0	0	0	0	217	0	0	4	9	0	0	0	0	10	0	0	0	0	0	0	0	0	0	0	499	0	0	0	0	0	0	0	0	0	0	0	0	303	0	0	0
S007I-0285	82532	117	2539	1831	143	452	0	0	0	0	425	0	150	316	9	0	13	0	0	0	0	0	0	0	0	0	0	0	0	0	0	0	0	0	0	3	0	0	0	0	0	0	0	0	0	0	0	0	50
S007I-0286	90139	963	1745	1897	62	370	0	0	0	0	6328	0	89	4814	0	19	55	0	0	0	0	0	0	0	0	0	0	0	0	0	0	0	0	0	0	9	0	97	0	0	0	0	0	0	0	0	0	0	183
S007I-0287	813	41029	5057	0	30	819	0	0	0	0	38	997	193	0	169	0	0	142	0	0	0	0	0	0	0	0	0	0	0	0	0	36	0	0	0	0	0	0	0	0	0	0	0	0	0	0	0	0	0
S007I-0288	1975	55875	1705	54	0	292	0	0	0	0	191	1394	210	133	149	0	13	0	0	0	0	0	0	0	0	0	0	0	0	0	0	67	0	0	0	5	0	0	0	0	0	0	0	0	0	0	0	0	0
S007I-0289	1097	46883	688	0	0	165	0	0	0	0	46	1193	67	0	121	0	20	0	0	0	0	0	0	0	0	0	0	0	0	0	0	82	0	0	0	5	0	0	0	0	0	0	0	0	0	0	0	0	0
S007I-0290	5327	43536	2131	123	69	434	0	0	0	0	899	1120	169	684	205	0	50	51	0	0	0	0	0	0	0	0	0	0	0	0	0	107	0	0	0	5	0	0	0	0	0	0	0	0	0	0	0	0	0
S007I-0291	2897	54322	2758	80	69	611	0	0	0	0	254	1333	253	205	164	0	18	56	0	0	0	0	0	0	0	0	0	0	0	0	0	107	0	0	0	0	0	0	0	0	0	0	0	0	0	0	0	0	0
S007I-0292	2713	70345	1536	93	0	352	0	0	0	0	204	1745	148	136	149	0	0	0	0	0	0	51	0	0	0	0	0	0	0	0	0	106	0	0	0	8	0	0	0	0	0	0	0	0	0	0	21	0	0
S007I-0293	18471	19	13784	488	3941	2859	0	0	0	0	63	0	73	0	0	0	0	6	0	0	0	0	0	0	0	0	0	0	0	0	0	0	0	0	0	0	0	0	0	0	0	0	0	0	0	0	0	0	0
S007I-0294	18026	0	11904	518	3673	2567	0	0	0	0	69	0	47	0	0	0	0	0	0	0	0	0	0	0	0	0	0	0	0	0	0	0	0	0	0	0	0	0	0	0	0	0	0	0	0	0	0	0	0
S007I-0295	16933	18	8741	595	3194	1941	0	0	0	0	58	0	45	0	0	0	0	0	0	0	0	0	0	0	0	0	0	0	0	0	0	0	0	0	0	0	0	0	0	0	0	0	0	0	0	0	0	0	0
S007I-0296	16706	32	8856	504	3108	1897	0	0	0	0	47	0	39	0	0	0	0	0	0	0	0	0	0	0	0	0	0	0	0	0	0	0	0	0	0	0	0	0	0	0	0	0	0	0	0	0	0	0	0
S007I-0297	8029	10	7385	279	2023	1569	0	0	0	0	33	0	14	0	0	0	0	0	0	0	0	0	0	0	0	0	0	0	0	0	0	0	0	0	0	0	0	0	0	0	0	0	0	0	0	0	0	0	0
S007I-0298	9917	11	8857	505	2975	1836	0	0	0	0	73	0	27	0	0	0	0	0	0	0	0	4	0	0	0	0	0	0	0	0	0	0	0	0	0	0	0	0	0	0	0	0	0	0	0	0	0	0	0
S007I-0299	7240	16	12560	418	1771	2473	0	0	0	0	44	0	13	0	0	0	0	11	0	0	0	0	0	0	0	0	0	0	0	0	0	0	0	0	0	0	0	0	0	0	0	0	0	0	0	0	0	0	0
S007I-0300	8878	28	13669	247	1708	2628	0	0	0	0	47	0	17	0	0	0	0	23	0	0	0	42	0	0	0	0	0	0	0	0	0	0	0	0	0	0	0	0	0	0	0	0	0	0	0	0	0	0	0
S007I-0301	3301	0	11110	75	767	2117	0	0	0	0	0	0	6	0	0	0	0	0	0	0	0	0	0	0	0	0	0	0	0	0	0	0	0	0	0	0	0	0	0	0	0	0	0	0	0	0	0	0	0
S007I-0302	14165	0	8425	621	2805	1811	0	0	0	0	0	0	51	0	0	0	0	0	0	0	0	2	0	0	0	0	0	0	0	0	0	0	0	0	0	0	0	0	0	0	0	0	0	0	0	0	0	0	0
S007I-0303	18748	5	6524	659	2938	1354	0	0	0	0	0	0	69	0	0	0	0	0	0	0	0	0	0	0	0	0	0	0	0	0	0	0	0	0	0	0	0	0	0	0	0	0	0	0	0	0	0	0	0
S007I-0304	11928	1783	412	320	76	0	0	880	637	0	0	0	40	0	63	34	3	0	82	67	61	0	0	0	32	46	51	0	0	45	0	0	0	0	470	0	0	0	31	0	0	0	0	42	0	0	0	0	0
S007I-0305	4495	1570	686	177	117	103	0	927	659	0	0	0	14	0	56	18	49	37	0	0	0	0	0	0	0	0	22	0	0	0	0	0	0	0	0	0	0	0	0	0	0	0	0	0	0	0	0	0	0
S007I-0306	29113	1256	1165	876	118	261	0	753	513	0	0	0	92	0	214	175	0	48	36	23	0	0	0	0	0	31	0	0	0	0	0	0	0	0	0	0	0	0	0	0	0	0	0	0	0	0	0	0	0
S007I-0307	21789	1309	1309	600	112	255	0	1976	1322	0	0	0	65	0	100	44	0	0	58	50	23	0	0	0	0	39	0	0	0	24	0	0	0	0	0	0	0	0	0	27	0	0	0	0	0	0	0	0	0
S007I-0308	24760	1780	1199	552	60	300	0	819	578	0	0	0	50	0	113	66	0	0	0	30	0	22	0	0	0	0	0	0	0	0	0	0	0	0	0	0	0	0	0	0	0	0	0	8	0	0	0	0	0
S007I-0309	29338	1743	1472	1225	181	235	0	425	288	0	0	0	141	0	122	113	3	35	54	0	0	0	0	0	0	0	0	0	0	0	0	0	0	0	0	0	0	0	0	0	0	0	0	0	0	0	0	0	0
S007I-0310	27171	1284	620	918	0	0	0	1219	793	0	0	0	53	0	119	133	0	0	58	41	55	0	0	0	0	36	0	0	0	0	0	0	0	0	0	0	0	0	0	0	0	0	0	0	0	0	0	0	0
S007I-0311	27989	1917	145	807	0	0	0	903	643	0	0	0	14	0	123	137	0	0	40	32	26	0	0	0	0	19	0	0	0	19	0	0	0	0	0	0	0	0	0	0	0	0	0	20	0	0	0	0	0
S007I-0312	35174	3407	396	906	0	0	0	2953	1831	0	0	0	24	0	95	87	287	0	69	57	47	57	0	0	45	36	52	0	0	0	0	0	0	0	0	0	0	0	0	0	0	0	0	0	0	0	0	0	0
S007I-0313	11476	1808	144	292	0	0	0	1294	861	0	0	0	4	0	31	25	0	0	0	0	0	0	0	0	0	20	0	0	0	0	0	0	0	0	0	0	0	0	0	0	0	0	0	0	0	0	72	0	0
S007I-0314	17726	13	766	680	84	114	0	190	121	0	0	0	74	0	167	187	0	61	0	0	0	0	0	0	0	0	0	0	0	50	0	0	0	0	0	0	0	0	0	0	0	0	0	0	0	0	0	0	0
S007I-0315	7606	5	1212	240	244	194	0	486	300	0	0	0	34	0	37	25	0	0	49	0	0	0	0	0	0	16	0	0	0	0	0	0	0	0	0	0	0	0	0	31	0	0	0	0	0	0	0	0	0
S007I-0316	22360	68	2033	1024	283	290	0	2065	1325	0	0	0	95	0	194	150	0	101	79	62	56	19	0	0	41	29	32	34	0	0	0	0	0	0	0	0	0	0	20	22	0	0	0	27	0	0	0	0	0
S007I-0317	24228	46	1893	664	370	364	1293	0	0	777	0	0	127	0	65	48	0	29	0	0	0	3	52	70	0	0	43	0	47	0	45	0	0	39	0	0	0	0	39	0	34	24	28	0	0	0	0	30	0
S007I-0318	11368	5522	2582	290	357	479	7239	0	0	4381	0	156	56	0	0	0	0	32	0	0	0	0	174	92	0	0	0	0	66	0	54	0	0	99	0	0	142	101	0	0	55	48	76	0	0	0	0	27	0
S007I-0319	8639	7977	1637	212	155	282	9486	0	0	5476	0	219	41	0	0	0	0	0	0	0	0	0	125	75	0	0	0	0	42	0	50	0	0	96	0	0	88	60	0	0	32	37	54	0	0	0	0	22	0
S007I-0320	19194	5058	3038	522	446	526	6440	0	0	3996	0	0	78	0	39	0	0	0	0	0	0	0	175	150	0	0	22	0	117	0	110	0	0	136	0	0	109	60	20	0	64	76	94	0	0	0	0	56	0
S007I-0321	26209	12	749	866	27	119	0	0	0	0	0	0	34	0	205	200	7	43	0	0	0	0	0	0	0	0	0	0	0	0	0	0	0	0	0	0	0	0	0	0	0	0	0	0	0	0	0	0	0
S007I-0322	28834	422	857	730	40	166	41	0	0	37	0	0	63	0	170	175	0	0	0	0	0	0	0	0	0	0	0	0	0	0	0	0	0	0	0	0	0	0	0	0	0	0	0	0	0	0	0	0	0
S007I-0323	26477	20	1888	640	184	340	35	0	0	0	0	0	99	0	146	141	127	47	0	0	0	0	0	0	0	0	0	0	0	0	0	0	0	0	0	20	0	0	0	0	0	0	0	0	0	0	0	0	0
S007I-0324	34118	65	1418	906	76	288	103	0	0	0	0	0	48	0	174	142	82	0	0	0	0	17	0	0	0	0	0	0	0	0	0	0	0	0	0	98	0	0	0	0	0	0	0	0	0	0	61	0	0
S007I-0325	34176	59	1387	819	101	262	49	0	0	32	0	0	90	0	368	447	309	125	0	0	0	0	0	0	0	0	0	0	0	0	0	0	0	0	0	20	0	0	0	0	0	0	0	0	0	0	0	0	0
S007I-0326	28204	108	736	686	56	139	52	0	0	0	0	0	48	0	196	186	188	35	0	0	0	0	0	0	0	0	0	0	0	0	0	0	0	0	0	66	0	0	0	0	0	0	0	0	0	0	0	0	0
S007I-0327	41383	1577	558	948	0	150	413	0	0	284	0	0	44	0	45	55	54	0	0	0	0	0	0	0	0	0	0	0	49	0	20	0	0	0	0	145	0	0	0	0	27	0	0	0	0	0	0	0	0
S007I-0328	58237	44	427	1156	0	0	195	0	0	134	0	0	8	0	0	9	115	0	0	0	0	0	0	0	0	0	0	0	0	0	0	0	0	0	0	0	0	0	0	0	0	0	0	0	0	0	64	0	0
S007I-0329	23296	444	920	480	93	217	392	0	0	273	0	0	60	0	19	11	14	0	0	0	0	0	0	0	0	0	0	0	0	0	30	0	0	0	0	10	0	0	0	0	0	0	0	0	0	0	0	0	0
S007I-0330	18660	94	1355	392	291	345	0	0	0	0	0	0	55	0	41	14	214	0	0	0	0	0	0	0	0	0	0	0	0	0	0	0	0	0	0	38	0	0	0	0	0	0	0	0	0	0	40	0	0
S007I-0331	17863	49	242	457	0	0	59	0	0	0	0	0	20	0	0	36	29	0	0	0	0	0	0	0	0	0	0	0	0	0	0	0	0	0	0	7	0	0	0	0	0	0	0	0	0	0	0	0	0
S007I-0332	33563	722	1154	696	85	239	824	0	0	543	0	0	55	0	38	22	77	0	0	0	0	24	0	22	0	0	0	0	0	0	24	0	0	0	0	10	0	0	0	0	0	0	0	0	0	0	26	0	0
[truncated: 143 more columns]

## Sheet: fecal_metabolites
Group	Sample	Label	2-METHYLMALEATE	3-HYDROXYBUTANOIC ACID	3-SULFINO-L-ALANINE	3-UREIDOPROPIONATE	4-ACETAMIDOBUTANOATE	4-GUANIDINOBUTANOATE	4-HYDROXY-2-QUINOLINECARBOXYLIC ACID	4-HYDROXYBENZALDEHYDE	KETOLEUCINE	5-OXO-D-PROLINE	6-HYDROXYNICOTINATE	ADENINE	ADENOSINE 5'-MONOPHOSPHATE	ALLANTOIN	ALPHA-D-GLUCOSE 1-PHOSPHATE	ALPHA-D-GLUCOSE	ANTHRANILATE	BIOTIN	CITRULLINE	CMP	CREATINE	CREATININE	CYTIDINE	D-[+]-GLUCOSAMINE	RAFFINOSE	D-GLUCOSAMINE 6-PHOSPHATE	D-PANTOTHENIC ACID	5-HYDROXYLYSINE	FUMARATE	GLUTARATE	GUANIDINOACETATE	GUANINE	GUANOSINE	HIPPURATE	HYPOXANTHINE	INOSINE	L-ARABITOL	L-ARGININE	L-ASPARAGINE	L-ASPARTATE	L-CYSTATHIONINE	L-CYSTEIC ACID	L-CYSTEINE	L-GLUTAMIC ACID	L-GLUTAMINE	L-HISTIDINE	L-LEUCINE
B	4_B1	B4	322448	386196	0	1065565	1217737	219048	142706	1154509	1002534	8418457	686343	2792338	0	70100000	0	1089596	114942	15144.2	41936.3	0	257206	1364497	51232.4	20087.8	9375.09	0	472552	951.059	25071.7	8775727	140429	924712	14195	2628788	909908	418513	2717906	54410.6	8891.08	20851.1	232.153	293.938	0	2034175	267694	28851.1	163234
B	4_B2	B4	425411	630852	173.532	148217	684601	31630.8	55003.7	1668282	555418	4320876	138860	187560	237.378	40300000	0	747709	26223.2	0	39626.2	0	171472	561816	20356.8	9608.81	6159.24	0	134547	216.786	22154.7	950474	21579.1	218532	6269.94	424988	3372479	207732	1414445	86594.2	41707.3	120297	277.009	3566.88	361.497	2737500	134218	43571.2	71827.7
B	4_B3	B4	8176.17	586101	217.333	80951.5	271136	33757.2	46682.4	1183577	417959	12100000	366340	3137352	0	23600000	0	1333630	15220.7	2920.48	21572.2	350.943	258356	646547	38706.2	8413.32	14416.4	0	56179.9	0	31705.3	235751	795.277	207662	21900	8122.08	1134779	526592	1542806	44892.4	11700.3	49876.8	223.634	643.481	393.55	6309600	205460	32991.5	76640.1
Y	4_Y1	Y4	446346	209380	8587.37	55293.6	217080	51324.8	15041.1	910436	27654.2	1134060	50859.7	31640.8	532.442	59100000	11536	1130618	34646.9	0	55518.2	0	159784	297486	590985	25084.7	310210	70307.3	157361	2992.14	78962.2	569768	16692.6	139768	511496	111760	169376	1211810	9868177	885368	537610	2688628	24730.7	22212.4	5303.53	15900000	1689814	469018	71420.4
Y	4_Y2	Y4	310203	246604	9056.3	18712.3	200587	48621.8	15195.1	1540692	26149.9	1241005	44077.7	33146.6	988.391	50500000	7899.24	1822158	29933.7	903.598	106675	0	183156	300195	501330	30417	248063	64796	113132	6870.6	91077.1	161989	1574.15	121703	876357	11061	204804	1766289	7893138	1234405	981460	3652419	19176.6	12103.3	6682.87	23500000	2263576	834528	96816.5
Y	4_Y3	Y4	235601	87049.5	7704.95	97845.2	166870	63181.6	7937.72	772556	35218.2	1367784	35439.3	20468.3	519.122	32200000	11878.1	995402	19115	597.083	128735	0	159411	240998	296209	23228.2	222123	52208	102591	4711.76	28754.1	783054	19324.8	82410.5	307655	177911	201534	710221	5402688	1461393	1326053	4071866	10476.5	11935	8254.59	26500000	2468380	595259	114049
BY	4_BY1	BY4	111164	298284	453.284	108342	270857	21622.8	61810.1	1678533	1527998	14600000	562237	2225503	24097.8	31100000	2342.7	2892363	47583.8	15724.3	906637	10877	317357	373300	54498.3	59726.7	4655.43	14117.3	286843	30574.1	69254.7	627940	5772.32	102901	73918.9	2799.56	5387338	1606090	2906192	1104786	62761.3	2019792	4825.58	22495	927.662	78400000	1358645	138018	250927
BY	4_BY2	BY4	118645	642575	627.045	97536.5	295888	11078.5	51146.7	2389473	924604	9642334	662781	1660965	16250.8	29000000	30032.8	2768318	54107.9	20468	439006	8306.72	266919	440749	112572	79435	1979.12	15926.4	442518	49594	83213	407730	320.708	108710	136778	1898.6	4648756	3189512	5300036	1521904	112829	2805267	12080.3	23166.2	2144.97	78800000	1542118	232871	153273
BY	4_BY3	BY4	57875.6	336575	876.189	35166.1	124154	13452.4	42819.2	1219728	406522	9377868	195194	541712	0	16700000	168.297	3529363	30081.3	5340.81	1070223	0	200072	158432	15847.2	30829.6	8706.98	7579.12	198414	17618.8	161554	218003	573.952	127448	30440	5100.54	4142748	639890	1564698	1848602	106202	916800	4893.53	10307.2	1518.43	39400000	1330117	85857.9	199662
B+Y+ABX	4_BYAbx1	BYAbx4	62192.9	176130	800.938	51729.9	99304.4	15471.7	38688.6	1132344	758163	6963184	162663	627806	338.424	18900000	88301.4	3830050	25138.7	8407.35	611591	547.103	173647	183048	21642.5	18815.6	33158.5	3203.32	129127	13522.8	218916	330552	1831.05	227586	20669	12834.6	2822095	185428	1186934	556833	68300.7	743452	3817.82	3186.91	0	18900000	1166560	88577.3	131568
B+Y+ABX	4_BYAbx2	BYAbx4	66405.6	664130	404.359	58720.5	97962.9	21077.5	31039.4	679114	265135	12500000	170596	3654654	225.36	21400000	3950.63	1328381	25925.3	12750.1	174726	0	159094	165623	50158.9	22247.1	11831.3	8300.69	103031	16122.8	184358	188629	155.8	108262	37161.1	1047.47	1795894	374366	1348001	394370	54610.4	388312	2385.7	5046.37	1201.62	26200000	557102	73899.1	74573
B+Y+ABX	4_BYAbx3	BYAbx4	361433	1413876	576.417	162397	324110	66593.1	113765	2160424	1188729	35600000	493756	1623020	1972.6	38700000	5665.74	1924338	83070.1	15712.6	312630	439.259	599879	793432	161858	67854.4	6486.89	33145.1	178057	52250.1	163145	492252	3792.32	197792	91810.6	9178.58	846520	1966838	4606182	655465	130767	1873688	7242.54	22216.5	3116.74	102000000	2005132	196314	295923
B+Y+AFX	4_BYAfx1	BYAfx4	42006.4	101916	507.463	84521.2	100148	10268.1	25096.1	777360	494663	7467280	234012	3387291	388.943	15700000	450.082	2099543	20703.5	4068.17	116606	0	121320	154758	18033.7	23057.3	8756.44	3579.38	96210.6	14873.5	147268	279630	2372.72	66447.6	5380.3	16730.3	2244960	26017.1	1014502	257807	26102.1	412970	341.678	5312.89	1044.19	24300000	519319	37006.7	81672.1
B+Y+AFX	4_BYAfx2	BYAfx4	103790	236510	614.735	163804	255198	14134.4	72012.2	1234844	1050206	17100000	358638	1015957	31463	38100000	4141.25	1685833	42756.3	11402.2	154602	5602.54	273931	388717	45238.7	59558.1	14850.9	15743.1	101509	26215.2	135618	326705	2621.01	107963	37827.1	8252.29	428807	157366	2150467	392937	62716.6	1167791	7527.13	12792.9	2859.11	67900000	2001121	88019.2	277895
B+Y+AFX	4_BYAfx3	BYAfx4	67356.3	261915	478.697	87013.6	180112	24718.4	45596.8	1557376	1079546	8468135	214093	1936967	0	39000000	0	2735408	28135.9	4473.77	542466	0	198231	218909	10824.3	35199.3	2266.51	3367.56	199903	17292.6	170318	226716	1653.79	135977	12043.3	1822.89	3846952	44129.9	1731043	526110	75755.4	784292	4559.38	8932.01	1380.85	30000000	1226518	76408.4	153640
B	9_B1	B9	67214.3	193376	612.223	95643.7	180006	32348.8	37683.2	1296292	4545214	18600000	524389	8729925	468.55	29800000	0	2435414	46592.5	13097.1	722078	0	545553	247580	13964.9	53987.2	3152.93	5708.24	597273	42879.8	58314	225497	2159.25	51859.1	20891.7	1223.03	8145914	46529.3	1479319	601579	93213.4	1020799	2522.29	6654	1239.63	45700000	825034	83389.8	148669
B	9_B2	B9	65352.9	117011	478.466	83015.7	189213	10640.7	42660.8	1051021	3506394	10700000	488165	5111548	643.365	28700000	522.182	1946763	36850.8	16911.7	500723	0	347680	286947	15575.9	47615.2	7316.84	2553.82	491458	47046.2	75769.6	214863	269.072	34789.9	16544.1	1629.47	7804116	67375.1	1500868	269155	35384.9	1141633	1682.61	6152.3	1195.5	38800000	628981	59336.2	123997
B	9_B3	B9	183822	113017	471.988	932214	2144702	90312.5	110402	2183033	4050559	13000000	801822	6333136	353.341	55400000	273.603	2087772	158408	34517.4	727292	0	1087795	333164	23944.5	44999.2	2998.14	8043.85	1873748	41984.6	97368	4766187	119437	43772.9	15915	1447094	5672914	89899.2	1620602	678701	115210	1612199	10436.3	11664.4	1363.52	47100000	1511925	113474	172741
B	9_B4	B9	76913.3	404813	353.187	82009.7	130324	14001.4	35548.3	962667	1050330	17400000	225372	3927554	382.379	16800000	178.906	2783947	25303.3	6759.24	263488	0	212305	212360	14324	36060.9	5746.2	2672.49	221489	28554.4	165848	182522	148.076	75324	11560.9	840.014	3504634	69461.9	1480382	296735	54437.3	810262	519.756	8560.9	1172.57	46500000	811085	62016.4	157976
Y	9_Y1	Y9	65170.6	144417	4926.8	5106.04	259542	12481.3	1229.91	536016	5821.44	849016	18204.2	31811.4	545.983	12600000	8557.84	2061941	33277.6	746.036	229536	0	80151.5	129894	118220	0	228515	44657.2	73891.3	14708.3	59888.1	108960	0	173730	1038061	2595.83	720780	2833041	2625535	3607909	2377361	2560868	19079.3	9396.15	12299.5	15300000	4542050	1425183	91769.6
Y	9_Y2	Y9	80245.8	180513	6883.19	4380.2	191327	12070.8	1977.55	867917	6172.41	906857	25405.7	21891	743.779	14500000	12641	1225511	37177.9	2461.19	408064	0	80858.9	174681	125185	20178	331571	55937.1	73893.5	12452.7	32684.7	134698	498.797	159225	1400514	4011.97	757268	3046476	3097362	3283032	3057655	3191943	18044	9801.88	11658.8	22400000	5902458	1814069	128880
Y	9_Y3	Y9	69657.8	249029	6577.18	11349.8	291022	28444.1	2677.62	521719	9369.19	1003833	24166.1	12038.9	1208.8	16000000	11354.6	1337075	22011.8	2461.39	306006	0	199603	169125	146864	1655.41	415425	74747.4	158449	7366.9	47424	95817.2	422.006	176834	1510062	2387.75	1055696	3798968	3039479	3786540	2789791	5139090	18527.8	12259.4	26840.9	21600000	5340548	1551952	207834
Y	9_Y4	Y9	34366.7	64109	4533.3	53935.9	174014	15117	3406.09	180910	2834.34	622506	18069.5	8451.62	0	10700000	2646.91	623526	12198.1	477.006	122848	0	74379	73706	49907.1	13089.6	146426	27024	57238.5	7742.42	30463.5	380626	7276.03	101103	829753	61207.6	601393	1899238	1516550	2318646	1662585	1031014	7580.33	2109.72	6373.46	8413519	2991938	910809	61428.3
BY	9_BY1	BY9	114140	225748	897.253	64325.7	164087	11296	45990.5	1027632	1450475	15000000	329866	8629925	385.737	18200000	25584.3	2819960	31819.3	7555.39	305390	0	214964	219988	15011.8	32619.2	8153.5	5660.43	320142	37069.4	169906	199724	279.402	78146.5	15166.3	1487.25	2831057	28457.6	1558782	337311	79145	1149012	513.583	6352.36	2070.65	51500000	1126540	86661	194757
BY	9_BY2	BY9	105178	66497.9	599.382	171195	157408	12604.1	40861.6	1333677	3374485	7900398	408204	5533946	480.291	18900000	0	1767759	72854	17658.5	664457	0	263168	210024	8324.79	47046.6	4871.68	2593.39	498177	49613.1	112323	208948	0	30203	12807.1	1352.49	6288876	29383.1	1511133	429906	112910	1162522	2837.91	11886.2	1286.02	44100000	1286592	86638	133814
BY	9_BY3	BY9	174616	115662	817.5	115453	235850	6509.77	53747	1645948	2843191	8408559	378776	7744590	2946.65	27600000	10867.6	1529675	37154.7	23882.2	754305	914.298	297367	386659	121741	77875.5	13533.5	6294.28	380251	77601.2	69563.4	374358	0	129700	55110.3	7013.48	5376358	649402	1863349	467918	121028	1837698	2102.81	14686.1	2590.35	85200000	1307604	163039	260597
BY	9_BY4	BY9	73199.2	100954	423.832	171116	152267	5644.51	37363.3	1838922	3718682	9599424	417132	11100000	456.748	21300000	1624.6	2371926	42438.5	17005.8	752617	462.578	207476	260416	40301.7	47661	7853.33	7389.42	450031	52602.5	111408	222541	0	51600.4	32048.5	1908.35	7245592	134009	1453852	630778	104389	2120695	535.014	10933.2	2345	73300000	1045238	126213	213959
B+Y+ABX	9_BYAbx1	BYAbx9	65312.4	164714	307.923	152758	142746	5692.03	31313.6	3628318	6085810	10400000	419076	3258951	257.69	18500000	1905.61	2751313	26359.3	16154.1	1038453	0	256524	264346	9616.83	43451.5	5933.57	3361.6	614038	40526.1	96157.2	184273	230.663	49385.2	18656.9	4160.57	9493369	44076.3	1909119	736425	100648	1024956	2078.43	6162.11	1283.95	34000000	1485743	98852.4	120125
B+Y+ABX	9_BYAbx2	BYAbx9	101964	198018	381.475	1624504	1849926	245885	163006	2580660	4034077	12200000	651806	4634192	363.597	61000000	565.456	2062888	136501	29702.2	741379	0	408511	401763	14443	51921.9	2181.65	5163.85	2372257	40897.1	121227	7992900	221026	84469.2	18085	77358.2	5338956	52480.1	1949074	1068298	197010	1738099	14784.4	8341.3	839.754	38700000	1789522	174376	179447
B+Y+ABX	9_BYAbx3	BYAbx9	83464.5	161622	509.196	188856	165367	5971.01	35686.3	2228110	2398327	7528374	381010	9109332	663.375	21400000	257.832	2061913	36580.8	22464.5	496992	0	270133	249492	23385	50687.1	18204.8	6663.09	451438	44402	118199	330132	2949.26	69183.4	22868.9	2450.44	4914402	67599.5	1460868	393011	91293.7	1710637	642.556	9657.31	1260.04	62500000	982493	102842	165329
B+Y+ABX	9_BYAbx4	BYAbx9	153646	282142	471.515	235072	238002	15854.4	61801.1	1975794	1482930	12500000	321643	9475301	8881.73	31400000	387.511	1473151	51281.3	20112.8	418371	2838.81	311378	335353	70792.4	53771.9	8772.14	7106.68	216093	41688.9	98477.9	1092303	20553.3	109813	44626.3	13013.1	2257883	268920	2498040	287128	67585.5	1945815	2401.59	17146.7	2318.53	67900000	1056867	108227	163628
B+Y+AFX	9_BYAfx1	BYAfx9	80368.3	86859.5	531.285	144106	170859	7816.19	43435.9	1396392	1974782	9026155	414544	6362968	461.131	39200000	233.121	1486639	34280.4	17437.1	398897	307.641	237792	264598	8826.05	41497.8	5529.89	3425.87	398404	41746.6	149633	192053	0	32447.7	8451.13	2208.26	4140889	18907.7	1388679	199324	36500	883780	1615.45	3714.37	1236.73	43500000	870401	48907.9	166163
B+Y+AFX	9_BYAfx2	BYAfx9	66349.5	84209	334.254	60718	133826	2488.09	25920.6	615856	1300981	5359304	275435	1090904	0	17200000	70566.9	2405978	21293.4	11929.9	251001	0	117922	198220	13355.1	24517.9	6791.22	1714.92	221150	31796.8	252689	155888	0	49011.1	18191.4	1517.62	4677822	234066	1078567	250877	48777	646318	757.101	3627.6	0	30000000	666849	51361.8	134572
B+Y+AFX	9_BYAfx3	BYAfx9	229034	395457	1782.37	1871269	2390093	208266	262708	1670063	1325568	15500000	890210	3805724	6858.49	69600000	862.998	966425	95816.9	54042.9	331123	1552.15	564299	543033	103285	64279.9	7899.04	10240.7	2113482	48356.1	132580	17800000	459498	106404	50878.9	380366	693372	301549	2029854	356659	110159	1445588	6612.82	15177	2279.31	72700000	3085710	158036	389453
B+Y+AFX	9_BYAfx4	BYAfx9	83584.2	73493.2	210.473	170010	188862	6823.88	41677.4	1457439	1218372	9314351	422230	9762048	503.697	21000000	0	1781066	46078.6	20407.4	268177	500.048	175967	231057	47486.5	42046.3	9138.88	2993.88	298491	49332.1	103973	196923	305.15	95643.6	26614.4	1000.76	2765062	98585.8	1333143	339712	63932.3	1126277	2286.08	12232.4	1736.75	72200000	2036244	83715.6	238621
GF	9_GF1	GF9	123115	42307.3	7385.78	6336.1	141538	35668.6	4129.16	1255320	29953.1	1224436	44296	39866.1	634.586	18200000	20689.8	5268108	34707.6	2723.17	343206	0	198151	216096	182474	24299	420460	66097.8	67840.2	12835.4	13573.8	147070	451.605	132577	1420918	2985.47	1051117	3109103	3035225	5747738	5768818	4517450	7051.88	18130.9	12470	39800000	13100000	2481934	295106
GF	9_GF2	GF9	52382.8	16318.5	4817.22	4497.26	79267.8	10536.4	1027.67	671990	10545	814699	19878.5	16630.9	1194.72	11700000	10574.5	1938098	27744.8	741.129	177843	0	79569.2	89675.3	68173.6	14702.6	232390	34420.1	33270.3	8016.17	8562.28	97643.3	0	75722.1	934946	2222.51	663397	1926206	1672799	3899994	2542173	1894534	3682.31	6462.8	4577.1	16600000	4119108	932489	91715.1
GF	9_GF3	GF9	106838	34874.1	6530.32	33047.7	219025	32150.8	5648.21	649365	64725.3	1113776	34913.1	22631.8	767.594	17900000	20438.4	2776519	35871.6	1888.42	339064	0	163344	175825	115687	22056.3	389285	56893.3	67145.8	12288.5	14762.1	351392	8307.25	86188	1462347	32382.8	989118	2727919	2706271	3750303	3783698	3890338	10954.3	8860.09	10846.7	34000000	6106650	1522174	140984
GF	9_GF4	GF9	113250	35827.7	6921.17	22071.4	145628	36779.9	5438.71	590348	31835.5	1120051	43222	41291.9	1006.24	20200000	9050.87	2021172	33313.9	1093.89	276004	0	154079	160946	144778	23746.7	326036	44729.6	54053.1	8322.87	15576	274650	2601.53	102962	1164366	19832.8	844853	2239076	2473022	5081500	3925338	3649887	7706.33	12707.1	9519.85	27700000	7069022	1643792	263244
[truncated: 103 more columns]

[truncated: 3 more sheets: jejunum_metabolites, early_life_immunity, OVA_BAL]
